# Supplementary material for: Tumor-Derived Lactate Drives Malignant Progression of Refractory Papillary Thyroid Carcinoma via the H3K18la-STAT1-LDHA Axis
Source: Int J Biol Sci. 2025 Oct 1;21(14):6373–88. doi: 10.7150/ijbs.120277 (PMC12594596; doi:10.7150/ijbs.120277)
Supplement: Supplementary file 2 — Supplementary table 1. [file ijbsv21p6373s2.xlsx]

## Sheet: Sheet1
RNA-seq	CUT&Tag-seq	scRNA-seq
ZWINT	ZXDA	MS4A1
ZWILCH	ZSCAN31	LGALS3
ZNF93	ZPLD1	S100A11
ZNF887P	ZP3	APOE
ZNF878	ZNRF4	BANK1
ZNF876P	ZNRF2	LGALS1
ZNF850	ZNRF1	RALGPS2
ZNF777	ZNF846	CD63
ZNF738	ZNF83	VPREB3
ZNF730	ZNF76	TSC22D3
ZNF724	ZNF627	VIM
ZNF710-AS1	ZNF625	RPS10
ZNF695	ZNF622	RPS29
ZNF684	ZNF618	RPS21
ZNF670-ZNF695	ZNF593	RPL9
ZNF66	ZNF579	RPS6
ZNF602P	ZNF532	RPS25
ZNF530	ZNF516	RPS3A
ZNF519	ZNF487	RPS15A
ZNF488	ZNF469	RPS14
ZNF443	ZNF440	RPS3
ZNF395	ZNF423	RPL34
ZNF385B	ZNF41	RPL41
ZNF37BP	ZNF397	RPL39
ZNF367	ZNF395	RPS27A
ZNF365	ZNF385D	RPS23
ZNF33BP1	ZNF385A	RPL32
ZNF273	ZNF365	RPL11
ZNF204P	ZNF346	RPL30
ZNF137P	ZNF343	RPS27
ZMYND10	ZNF337	RPS28
ZFPM2	ZNF330	RPS18
ZDHHC12-DT	ZNF316	FTH1
ZCCHC18	ZNF277	RPS12
ZC3H12A	ZNF253	EEF1A1
ZBTB7C	ZNF250	RPL10
ZBTB2P1	ZNF24	CD37
ZBED2	ZNF202	CXCR4
ZBED1P1	ZMYND12	RPL21
ZBED10P	ZMYND11	CD79A
YPEL1	ZMYM4	S100A6
YEATS2	ZFYVE27	BTG1
Y_RNA	ZFR2	TIMP1
Y_RNA	ZFPM2	FABP5
Y_RNA	ZFHX3	CST3
Y_RNA	ZFAND5	RPS5
XRCC3	ZEB2	ANXA1
XRCC2	ZEB1	RPL35A
WRAP53	ZDHHC14	FN1
WNT7B	ZDHHC11	RPSA
WNT5B	ZDHHC1	RPS13
WEE1	ZCCHC4	CTSD
WDR91	ZCCHC2	RPL23A
WDR90	ZC3H15	S100A4
WDR76	ZC3H12D	RPL26
WDR62	ZC3H11C	GSN
WDR54	ZBTB7C	TNFRSF13C
WDR53P1	ZBTB7B	TYROBP
WDHD1	ZBTB42	RPL13
VWA5B2	ZBTB40	RPL18A
VSIG2	ZBED5	TMSB10
VRK1	ZBBX	LYZ
VCAN-AS1	YY1AP1	RPL3
VCAN	YY1	FTL
VCAM1	YWHAZ	RPS8
VASH2	YME1L1	RPL19
VAPA	YES1	BRI3
USP28	YEATS4	ZFP36L2
USP18	YDJC	RPL5
USP13	YAF2	RPS7
USP1	XXYLT1	RPLP1
UNG	XRCC2	CD69
UHRF1	XPO4	RPL10A
UFD1-AS1	XKR4	CD79B
UCKL1-AS1	XIRP2	RPLP2
UBXN11	XIAP	IFI27
UBR7	XBP1	APOC1
UBL7-DT	WWTR1	RPL37
UBE2T	WTIP	RPL18
UBE2SP2	WSB2	A2M
UBE2S	WNT7B	ANXA2
UBE2C	WNT5B	HSPA1A
UBALD2	WLS	HSP90AA1
UACA	WHRN	CTSL
TYMSOS	WHAMM	CD52
TYMS	WFIKKN2	TXNIP
TXNDC16	WDTC1	RPS4Y1
TUBG1	WDR6	FAM65B
TUBD1	WDR45	MYL6
TUBB4B	WDR43	S100A10
TUBB4A	WDR12	STK17A
TUBB	WBP1L	CD68
TUBAP2	WASF1	FCER1G
TUBA4A	VRK2	EEF1B2
TUBA3FP	VPS72	ANXA5
TUBA1C	VPS4B	CTSC
TUBA1B-AS1	VPS41	LINC00926
TUBA1B	VPS37B	CSTB
TUBA1A	VPS26A	RPL36
TTYH3	VPS25	FAU
TTL	VPS13D	MT2A
TTK	VMP1	LTB
TTF2	VMA21	PTMS
TTC7A	VEPH1	POU2F2
TTC34	VCX2	CD81
TSPO2	VCAM1	RP11-693J15.5
TSPAN9	VAV3	GAPDH
TSPAN15	VAV2	TLR10
TSPAN14	VAT1	HSPB1
TSPAN13	VARS1	DAB2
TRPC3	VANGL2	RPS4X
TROAP	VAMP1	AIF1
TRIP13	VAC14	RPL14
TRIM46	UTS2	CD36
TRHDE	UTRN	IFITM3
TRAPPC9	UST	TIMP2
TRAPPC12-AS1	USP9X	PSAP
TRAIP	USP7	GPX1
TRABD-AS1	USP6NL	IGSF6
TPX2	USP54	TXN
TPRKBP2	USP48	ISG15
TPPP	USP25	IGHM
TPI1P1	USP18	NRP1
TPCN1	USP13	MGST3
TP53I11	USO1	C1QB
TOPBP1	USH2A	RPL36A
TOP2A	USF1	RPL6
TONSL	UPP2	TYMP
TNS3	UPF3A	IKZF3
TNS1	UNC93A	C1QC
TNRC18P3	UNC5A	CD24
TNFSF14	ULK4	RAC1
TNFSF13B	ULBP1	MT-ND3
TNFSF10	UGT2B15	CD14
TNFRSF25	UGT2A3	LMNA
TNFRSF1B	UFM1	ITM2B
TNFRSF19	UCN2	SERF2
TNFRSF13C	UCK2	CD9
TNFAIP8L1	UCHL5	SELL
TNFAIP6	UBXN6	HLA-DQB1
TNFAIP2	UBQLN1	IGKC
TNF	UBFD1	C1QA
TMSB15C	UBE2Z	SMIM14
TMSB15A	UBE2W	TPM4
TMPOP2	UBE2V1	EPS8
TMPO-AS1	UBE2NL	MRC1
TMPO	UBE2E3	DYNLL1
TMOD1	UBE2E1	SAMHD1
TMEM74	UBE2C	CEBPD
TMEM52	UBE2B	RPL24
TMEM51-AS1	UBE2A	GPNMB
TMEM256	UBASH3B	FCMR
TMEM200B	UBAP1	CORO1A
TMEM169	UAP1	RIC3
TMEM132A	TXNIP	TMEM176B
TMEM107	TXNDC5	RPL15
TMEM106C	TXNDC15	TSPO
TMEFF1	TXNDC11	SPARC
TMCO4	TWIST2	IGHA1
TM4SF4	TWIST1	RPS2
TLL1	TWF2	FBP1
TLE2	TUSC1	RPL12
TK1	TULP4	TMEM243
TIMP2	TUBGCP2	RPL28
TIMELESS	TUBA4A	STK17B
TIMD4	TUBA3FP	RAC2
TIGD3	TTYH3	RP11-1143G9.4
TICRR	TTLL4	S100A9
TIAM1-AS1	TTLL13	TNFAIP8
THEMIS2	TTLL11	RHOH
THEM6	TTK	IGHG1
THBS1-IT1	TTI1	TFF3
THBS1-AS1	TTC39C	ITGB1
THBS1	TTC39B	RPL22
THAP5P1	TTC30B	ACTN1
TGM2	TTC28	AP2S1
TGFBI	TTC21A	MARCO
TFEB	TSPYL6	LIMD2
TFDP1	TSPAN18	STK4
TEX15	TSPAN15	TUBA1B
TEX14BP	TSPAN1	ADAM28
TESK2	TSNARE1	SPARCL1
TERT	TSEN15	RPS19
TENT5B	TSC22D3	SERPING1
TEKT2	TRUB2	TPT1
TEDC2	TRPV2	BST2
TEDC1	TRPS1	RGS5
TCOF1	TRPM8	SUCNR1
TCF19	TRMT10A	SRSF5
TCAF2P1	TRIQK	FCGRT
TCAF2C	TRIP6	LHFP
TCAF2	TRIO	STEAP4
TBXA2R	TRIML1	GLUL
TBX15	TRIM67	CTSB
TBC1D24	TRIM66	TMEM154
TARDBP	TRIM56	PLAUR
TAMALIN	TRIM44	C15orf48
TAGLN3	TRIM42	MSR1
TACC3	TRIM2	CEBPB
SYTL4	TREX1	PRDX1
SYT12	TRDMT1	CALM1
SYNGR3	TRBV7-3	CPM
SYNGR1	TRBV6-5	IRF8
SYNE2	TRAPPC9	BCL11A
SWINGN	TRAPPC10	ARPC5
SVIP	TRABD2A	NDUFA4L2
SVIL2P	TPRG1	RPS9
SUV39H2	TPRA1	CALD1
SUV39H1	TPM2	GSTO1
STX2	TPD52L1	PMP22
STRIP2	TPCN1	SOD2
STOX1	TP53I11	PLAC9
STMN3	TOX2	COL1A2
STMN1	TOPAZ1	KIAA1551
STIL	TOP1	RPL27A
STEAP1B-AS1	TOM1L2	TPM2
STC1	TOM1	STOM
STAT1	TOB1	ARHGAP18
STARD8	TNS3	COL6A2
STARD5	TNR	KLF2
ST3GAL5-AS1	TNPO2	APLP2
ST3GAL5	TNKS1BP1	DST
SSUH2	TNIK	HLA-DPB1
SRSF3	TNFSF9	THY1
SRSF2	TNFSF4	NR2F2
SRSF10	TNFRSF18	HNMT
SRSF1	TNFRSF12A	COL3A1
SRRM3	TNFAIP8L1	RPL27
SRGN	TMTC4	CD74
SREBF2-AS1	TMTC3	YWHAH
SPTBN5	TMLHE	SERPINA1
SPSB3	TMIGD3	SDCBP
SPOCK3	TMF1	TOMM7
SPOCK1	TMEM67	PTPRC
SPNS2	TMEM63B	ATP6V0B
SPIN4	TMEM45B	PDGFRB
SPDL1	TMEM40	LIMS1
SPDEF	TMEM275	RPL4
SPC25	TMEM266	SYPL1
SPC24	TMEM260	SPP1
SPATA32	TMEM239	IFI6
SPATA13	TMEM219	UACA
SPAG5	TMEM213	NEAT1
SPACA6	TMEM200B	ZEB2
SP110	TMEM200A	FCGR3A
SOX9-AS1	TMEM192	MAP1B
SOX7	TMEM178A	CCL3
SOX4	TMEM163	H2AFJ
SOX18	TMEM156	IER3
SOWAHD	TMEM144	ANAPC16
SOWAHA	TMEM138	LINC00152
SORBS3	TMEM131L	RPL29
SORBS2	TMEM126B	COX4I2
SORBS1	TMEM117	ACTA2
SOD2	TMEM115	BGN
SOCS3	TMEM106B	SCARB2
SOAT2	TMEM106A	NOTCH3
SNX10-AS1	TMCO4	COL4A2
SNTB2	TMCC3	TAGLN
SNTA1	TLE3	TPM1
SNRNP25	TINAG	GRN
SNORA11F	TIMM13	LRP1
SNED1	TIGD6	COL4A1
SNAP25	TICAM1	SGK1
SNAI1	TIAM2	RPS11
SMPD4	TIAM1	RPL7A
SMIM15P2	TIAL1	SMAP2
SMC4	THRB	UPP1
SMC2	THEMIS2	ZFAS1
SMC1A	TGM5	FILIP1L
SMAD9	TGFBI	SLC38A1
SMAD6	TG	LAP3
SMAD3	TFRC	C1orf54
SLITRK4	TFEB	MYO1B
SLF1	TFDP1	TGFBI
SLCO4A1-AS2	TFCP2L1	DLC1
SLCO4A1-AS1	TFAP2D	FABP4
SLCO4A1	TEX30	EPAS1
SLCO2B1	TEX10	2024-03-01
SLC6A16	TET1	LIMA1
SLC2A4RG	TEP1	COL18A1
SLC2A1-DT	TENT5A	GOLIM4
SLC2A12	TENM4	LEPROT
SLC2A1	TENM2	RAB32
SLC25A10	TEKT5	SOX4
SLC25A1	TEF	CD151
SLC23A1	TDO2	ST6GAL1
SLC1A3	TDGF1P3	COL6A1
SLC17A3	TCIRG1	TNFRSF1A
SLC17A1	TCFL5	RNF130
SLC16A3	TCF4	RPL38
SLBP	TCF12	CIRBP
SKP2	TCEAL8	PLIN2
SKA3	TCEAL3	SP140
SKA2	TBXAS1	RPS16
SKA1	TBRG1	OCIAD2
SIVA1	TBK1	PALLD
SIPA1	TBCK	TIMP3
SIGLEC15	TBCD	CD53
SIDT2	TBC1D9	TINAGL1
SHMT1	TBC1D8	HSP90B1
SHE	TBC1D31	OSBPL1A
SHCBP1	TBC1D22A	JCHAIN
SH3GL3	TBC1D15	COMMD6
SH3BP1	TATDN2	IGFBP7
SH2D7	TAS2R1	METRNL
SGO2	TARS3	PLAC8
SGO1	TAPBPL	CCL4L2
SESTD1	TAPBP	IGLC2
SERTM2	TAOK3	SQSTM1
SERPINH1P1	TANC1	GSTP1
SERPINF1	TAGLN3	CLEC7A
SERPINA6	TAGLN2	CYSTM1
SERPINA2	TAF7L	RRAS
SERPINA1	TAF4	RPL13A
SEPTIN4	TACR3	CAPG
SEPHS1	TACC3	FCGR2A
SENP3-EIF4A1	TACC2	ATOX1
SEMA5A	TAB2	HVCN1
SEMA4G	SYT8	TCEB2
SEMA4A	SYT14	CREG1
SEMA3G	SYNPO2L	SRGN
SDK1	SYNE3	PPT1
SDHA	SYNE2	PSMA7
SCN1B	SYNDIG1L	PABPC1
SCN11A	SYDE2	TPD52
SCLT1	SYCE1L	DUSP1
SCARA3	SWAP70	RPL17
SBSPON	SVIL	ATF3
SBSN	SV2B	DPYSL2
SAXO2	SUSD1	HNRNPA1
SASS6	SUN2	HLA-DQA1
SAPCD2	SUGP2	BLVRB
SAPCD1	SUGCT	NCF1
SAP30-DT	SUCLG2	ATP6V1B2
SAP30	STYK1	LDHA
SAMHD1	STXBP1	NPC2
SAMD14	STX1A	MIR4435-2HG
SAMD11	STX17	FLNA
SALL2	STX16	CD59
SALL1	STRIP2	ACAP1
SAC3D1	STRAP	CLTA
SAA4	STN1	RTN4
SAA2	STMN1	RPL23
SAA1	STK39	CLECL1
S1PR5	STK38	NCOA3
S1PR3	STK32C	SEPP1
S100A4	STK26	SF1
RWDD4	STK24	CYTIP
RTTN	STK10	ARHGAP24
RTN4RL1	STING1	H2AFY
RTL3	STEAP4	ADIRF
RTKN2	STAU1	CTSZ
RSPO3	STAT6	EFHD2
RSAD2	STAT1	ASPH
RRM2	STARD9	CXCL16
RRM1	STARD8	RPLP0
RPS6KA5	STARD10	TIMM8B
RPS2P15	STAC	CXCL8
RPRML	STAB2	DNAJA1
RPL7P24	ST8SIA6	GNB4
RPL7AP43	ST8SIA5	C20orf27
RPL39P16	ST8SIA4	AHR
RPL29P19	ST7L	JUND
RPL17P50	ST6GALNAC3	CNN3
RPL13AP26	ST3GAL3	HSPD1
RPGRIP1	ST3GAL2	CPE
RPA3	ST3GAL1	HLA-B
RPA2	SSX2IP	RAB13
RPA1	SSTR1	PPIB
RORB	SSR3	PRKCB
ROGDI	SSR1	FOSB
RNU6-531P	SSPN	RNH1
RNU6-1098P	SSC5D	TUBA1C
RNU2-7P	SSC4D	GPX4
RNPC3	SSBP3	2024-09-11
RNF182	SSBP2	HSPA1B
RNF157-AS1	SRPX	CTSA
RNF157	SRL	ATP1B3
RNF144B	SRGAP3	ZYX
RNF144A	SRGAP2B	FYB
RND2	SRGAP2	CSRP1
RNASET2	SRCIN1	POMP
RNASEH2A	SRC	BIRC3
RNA5SP323	SPTY2D1	HHEX
RN7SL628P	SPTLC3	TRAF5
RN7SL130P	SPTLC1	RGCC
RMI2	SPTBN1	LIPA
RMI1	SPSB2	TPI1
RHOV	SPRY4	EPHX1
RHOQP1	SPRY2	DBI
RHEX	SPRED2	CALU
RHBDL3	SPRED1	DSTN
RGS5	SPOP	PKM
RGS22	SPON2	RRBP1
RGCC	SPOCK1	VMP1
RFX2	SPIRE1	YBX3
RFWD3	SPEN	HNRNPAB
RFC5	SPDYE10	EEF1D
RFC4	SPC25	SEL1L3
RFC3	SPATS2L	HCST
RFC2	SPATA31A1	LAMP2
RENO1	SPATA3	PTTG1IP
REEP2	SPATA18	PPM1K
RECQL4	SPATA17	DNAJB1
RDH5	SPART	PRDX4
RCOR2	SPARC	PDE4B
RCN3	SPAG17	MYL9
RCCD1-AS1	SPAG16	ATP6V1F
RCC2	SPAG1	HINT1
RBM47	SPACA6	CCNI
RBM44	SP140L	HLA-E
RBM12B-DT	SP140	LST1
RBL1	SP110	GNB2L1
RBBP7	SP100	MGP
RASSF4	SOX13	CCL4
RASSF2	SORCS3	CD82
RASSF1	SORBS1	RPL35
RASGRP4	SOGA1	VCL
RASGRP2	SOAT1	RPL7
RASA4	SNX8	NDUFS5
RASA3	SNX6	CCDC88A
RARRES2	SNX31	CALM3
RAPGEF5	SNX24	PLSCR1
RANGAP1	SNX18	ACTN4
RANBP3-DT	SNTG1	RBPJ
RANBP1	SNRPG	SSR3
RALGPS2-AS1	SNRPC	HEXB
RAD54L	SNRPB	CFL1
RAD51C	SNCA	CALR
RAD51AP1	SMYD5	MAF
RAD51	SMYD3	RHOC
RAD21	SMURF2	SPRY1
RAD18	SMTN	ZFYVE16
RACGAP1	SMPX	SMDT1
RAC3	SMPD1	HSPH1
RAB7B	SMIM6	EIF3E
RAB42	SMIM36	HMGN1
RAB40B	SMIM3	SMCHD1
RAB3A	SMIM24	RHOB
RAB26	SMIM15	SPI1
RAB20	SMDT1	IFT57
R3HDM2-DT	SMCR8	PDXK
QPRT	SMC2	IGFBP4
PXMP2	SMARCAL1	YBX1
PURG	SMARCAD1	ODC1
PUDPP2	SMARCA5	IL6ST
PTTG1	SMAP2	UBA52
PTPRU	SMAP1	PMEPA1
PTMAP5	SMAD7	SH3BGRL3
PTGIS	SMAD3	MS4A7
PTGES	SMAD2	ASAH1
PTGER2	SLTM	ACTG1
PSRC1	SLCO6A1	PHLDA1
PSPN	SLCO5A1	HSPA5
PSMC3IP	SLCO3A1	ATM
PRSS53	SLCO2A1	EIF1AY
PRRG4	SLC9A5	BASP1
PRR36	SLC7A6OS	TALDO1
PRR11	SLC7A11	FAM213A
PRODHLP	SLC7A1	PSMB6
PRKAR2B	SLC6A2	SPAG9
PRIM2	SLC6A13	TLN1
PRIM1	SLC5A11	MYCBP2
PRG4	SLC52A1	EZR
PRC1-AS1	SLC4A8	VDAC1
PRC1	SLC4A4	AAK1
PRADC1	SLC45A3	C1orf122
PPP4R4	SLC44A1	NDUFS6
PPP1R1A	SLC41A2	COMT
PPM1J	SLC39A9	COX7C
PPFIA4	SLC39A8	2024-09-06
POU5F1	SLC39A13	DCK
POU3F3	SLC39A11	CDC42SE2
POU3F2	SLC38A9	ENO1
POU2F1-DT	SLC38A1	MAFB
POLR2C	SLC37A3	GLIPR2
POLQ	SLC37A2	TNRC6B
POLHP1	SLC37A1	PDE7A
POLH-AS1	SLC35G2	CXXC5
POLE2	SLC35F5	PLS3
POLE	SLC35D1	RPL37A
POLD1	SLC35A3	QKI
POLA2	SLC34A2	CLEC2D
POLA1	SLC2A8	NAMPT
PODNL1	SLC2A1	ALDOA
POC1A	SLC28A3	LGALS3BP
PNMA8C	SLC26A1	LGMN
PMS2P12	SLC25A46	LY6E
PMFBP1	SLC25A43	IFI27L2
PLXND1	SLC25A33	AP2M1
PLPPR3	SLC25A32	PLD3
PLPP3	SLC25A26	TMEM50A
PLK4	SLC25A25	CD47
PLK1	SLC25A20	GLRX
PLGLB2	SLC25A19	TM9SF3
PLEKHS1	SLC24A1	TSC22D1
PLEKHH2	SLC22A23	PGAM1
PLEKHA7	SLC22A18	KRT10
PLD5P1	SLC1A5	NME1
PLCE1	SLC1A2	PDCD4
PLA2G12AP1	SLC19A2	RCSD1
PKN3	SLC17A3	RAB31
PKMYT1	SLC14A2	CD48
PKHD1	SLC14A1	CLIC1
PKD1L1-AS1	SLC13A4	SH3GLB1
PIMREG	SLC12A8	DRAP1
PIK3IP1	SLC12A7	EMB
PIH1D1	SLC12A6	ATP5J2
PIGCP1	SLBP	PNRC1
PIGAP1	SLAMF7	HM13
PIF1	SLAIN2	EIF4A2
PIDD1	SKIL	KIF5B
PIANP	SKAP2	SNHG8
PHTF2	SIRT1	COX8A
PHF19	SIPA1L2	PHACTR2
PGK1	SIM2	SNHG25
PGAM4	SIL1	LY86
PGAM1	SIK3	LAMTOR2
PFKL	SHROOM3	EMP3
PFKFB4	SHROOM1	GNG5
PFKFB3	SHLD1	SHFM1
PET100	SHISAL1	ATP6AP1
PDZK1IP1	SHISA7	MNDA
PDZK1	SHH	ATP6AP2
PDXP	SHFL	MYDGF
PDPN	SHC1	LPP
PDK1-AS1	SHANK2	MGAT1
PDGFRB	SHANK1	H1FX
PDE7B	SH3RF1	IGFBP5
PDE4A	SH3GLB1	RSU1
PDE11A	SH3GL3	REL
PDC-AS1	SH3BP2	GPR183
PCSK9	SH3BP1	RHOA
PCNA	SH2D4A	EBLN3
PCLAF	SH2B1	RHEB
PCA3	SGTB	RBMS1
PBX3-DT	SGMS2	ILK
PBX3	SFXN5	RALA
PBK	SFT2D1	TUBA1A
PAX2	SF3B3	CRTAP
PATL2	SF3B1	ASAP1
PATE4	SETD3	PSMD8
PASK	SERTAD1	SLC3A2
PARPBP	SERPINE2	SEPW1
PARP9	SERP1	PNISR
PARLP2	SERINC5	SWAP70
PAQR4	SERINC3	PSMB2
PAPLN	SEPTIN9	REEP3
PALM3	SEPTIN11	CAV1
PALM	SEMA6B	BCL2
PAH	SEMA5B	DYNLT1
PACSIN3	SEMA5A	BNIP3L
P3H3	SEMA4D	RPL31
P2RY8	SEMA4B	CYB5R3
P2RY6	SEMA3F	SYNE2
OXR1	SEL1L3	PRDM2
OTULINL	SEC62	LY96
OTUB2	SEC24C	MFSD1
ORC6	SEC14L1	VKORC1
ORC1	SEC13	NENF
OR55B1P	SDK1	NDUFA6
OPN3	SDHC	CCPG1
OLFML2B	SDHA	TXNDC17
OLFML2A	SDC3	COX7B
OIP5	SDAD1	EVI2B
OGN	SCO1	UBE2D1
ODAPH	SCNN1A	ITGB2
OAS3	SCN7A	GRINA
OAS2	SCIN	RNF13
OAS1	SCEL	PPP1R12A
NXPH4	SCARB1	UGP2
NUSAP1	SCAND3	ATP5G3
NUP85	SBF2	MAP4
NUP62CL	SAR1B	ATP5E
NUP210	SAP30BP	CLTC
NUP107	SAMD4A	GPBP1
NUF2	SAMD3	P4HB
NUDT8	SAMD14	ACSL3
NUDT5	SALL3	PICALM
NUDT21	SACS	MBD4
NUDT16L1	S100PBP	ARL6IP5
NTRK3	S100A16	KDELR1
NTM-AS1	S100A11	TKT
NSD2	RYR2	YWHAE
NSA2P7	RXRA	MDM4
NRM	RUNX2	HSPE1
NRIR	RUFY1	ATP6V0D1
NRGN	RTP4	GUK1
NRBF2P6	RTL9	TRBC2
NRAD1	RSRP1	ZFAND5
NR4A1	RSRC1	GLTSCR2
NPIPA7	RSF1	CLEC2B
NPB	RSBN1L	HN1
NOSTRIN	RSAD2	RPL22L1
NOP9	RSAD1	EEF2
NONOP2	RRP7A	LAPTM4A
NODAL	RRM2	HSBP1
NNMT	RRM1	PLEKHB2
NMU	RREB1	PGLS
NKILA	RRBP1	LAMP1
NKD1	RRAS2	PPP1R14B
NID2	RRAGD	DDX5
NID1	RPS9	NCOA4
NHLH1	RPS6KA2	RPS17
NFKBIZ	RPS29	PKIG
NFKBIA	RPS27L	CCDC47
NFIC	RPS27A	DDIT4
NEURL1B	RPS10	HLA-DMA
NET1	RPP30	SAT1
NEMP1	RPL35	PSMA3
NEK2	RPL22L1	PFDN2
NEIL3	RPL22	CCDC50
NDUFB4P11	RPL21	NDUFS8
NDRG2	RPL17	ID3
NDOR1	RPH3AL	VIMP
NDNF	RPAP3	JUNB
NDE1	RPA3	TMEM30A
NDC80	RP2	PFN1
NCAPH2	RP1	PSMB3
NCAPH	ROMO1	DRAM2
NCAPG	ROCK2	RNF181
NCAPD3	RNPS1	RAB10
NCAPD2	RNFT2	ACP5
NCALD	RNF24	C4orf48
NAT8	RNF182	NDUFAB1
NASP	RNF180	LRPAP1
NARF	RNF169	CHMP2A
NALF1	RNF146	TNFAIP3
NAGA	RNF145	TOP1
NAB1	RNF128	NUPR1
NAA35	RNF115	2024-09-02
MZT1	RNF111	PSMB5
MYO7B	RNASET2	HLA-DQA2
MYLK2	RMND5A	ANXA11
MYLK	RMDN1	HSP90AB1
MYCBP	RLBP1	SLIRP
MYBL2	RIPOR1	BSG
MYBL1	RINL	TAF7
MYB	RIN3	NUCB1
MXD3	RIMS1	TMOD3
MX2	RIMKLB	TAGLN2
MX1	RIF1	HSPA8
MUC12-AS1	RHOD	ISG20
MTFR2	RHOBTB3	PLEK
MTBP	RHOBTB2	GADD45B
MSH6	RHEB	NDUFB2
MRE11	RHD	LINC00657
MPP7	RHCE	GLRX5
MPP2	RHBDD3	RPS20
MPC2	RGS3	TUBB4B
MORC4	RGS12	COX6B1
MOB3A	RGL2	SARAF
MNS1	RFX4	CCT5
MND1	RFT1	HIF1A
MMS22L	RFC1	DYNC1I2
MMP2	REXO2	ETS1
MMP15	REX1BD	CLTB
MMD	RETREG1	PYCARD
MKI67	RELT	SNHG7
MISP3	RELN	ACADVL
MIS18BP1	RELB	SRSF7
MIS18A	REL	BLOC1S1
MIR924HG	REEP3	RPN2
MIR6821	RCN1	GTF3C6
MIR6783	RCCD1	PHF20
MIR6753	RCC1L	NDUFB7
MIR643	RBMS2	AHNAK
MIR600HG	RBM5	NOP10
MIR574	RBM47	FAM107B
MIR548D1	RBM26	VPS29
MIR4775	RBM18	SLC25A5
MIR4260	RBBP6	EEA1
MIR3681HG	RB1CC1	ITSN2
MIR3198-2	RASSF8	EIF3L
MIR3153	RASSF1	SEC61B
MIR3142HG	RASGRF2	CANX
MIR25	RASGEF1C	SH3BP5
MIR210HG	RASEF	IL2RG
MIR210	RASAL1	SNRPN
MIR198	RASA4	RAB2A
MIR194-2HG	RASA3	MRPL51
MICE	RASA1	PSME2
MICALL2-DT	RARG	CD84
MICAL3	RARB	RAB1A
MIA	RAPH1	FKBP2
MGAT3	RAPGEF2	SERINC1
MEX3D	RAP1GAP	POLR2L
METTL7A	RANBP9	SPPL2A
METTL1	RALGDS	TMEM208
MEOX1	RALGAPA2	KDELR2
MELK	RAET1E	COX7A2
MEGF6	RAD50	SKIL
MED30	RAD23B	N4BP2L2
MED28P1	RAD17	TACC1
MDGA1	RAD1	2024-09-09
MDC1	RACGAP1	TPP1
MCTP1	RAC2	HNRNPDL
MCMBP	RAC1	FIS1
MCM8	RABGGTA	UXT
MCM7	RABAC1	APBB1IP
MCM6	RAB7B	EVL
MCM5	RAB7A	TUBB
MCM4	RAB40B	RALBP1
MCM3	RAB34	CAPNS1
MCM2	RAB32	LMAN1
MCM10	RAB1A	NBEAL1
MCF2L	RAB11FIP3	CHMP5
MASTL	R3HDM2	PGRMC1
MARCKSL1	R3HCC1L	MGEA5
MARCHF3	PYY	SP100
MAPK8IP3-AS1	PYROXD2	RGS10
MAP7D2	PYROXD1	ATP6V1E1
MAP7	PYGO1	DNAJC3
MAP3K8	PXN	UBB
MAP3K4-AS1	PXDNL	LITAF
MAP3K21	PWP1	VAMP8
MAP3K14-AS1	PUM1	PARK7
MAP3K1	PTTG1IP	PRDX6
MAP1LC3A	PTPRS	STAT1
MAMLD1	PTPRR	COX5B
MALRD1	PTPRK	LMBRD1
MAD2L1	PTPRC	COX5A
MACROD2	PTPN3	PDIA3
LZTS1	PTPN21	NR3C1
LYPD6	PTPN20	NDUFV2
LYPD3	PTPN2	LEPROTL1
LYPD1	PTPN14	FUS
LY6S	PTPDC1	USMG5
LY6E	PTH2R	CTNNB1
LUM	PTGIS	TMEM167A
LTBP2	PTGES2	MRPL41
LTB	PTGER2	RNASEH2C
LSP1	PTEN	SNF8
LRTOMT	PSME3	RAB7A
LRRN4	PSMD4	TMEM14C
LRRN3	PSMD11	DNAJB6
LRRC45	PSMC5	RBM39
LRRC25	PSMB10	UCP2
LRRC15	PSMA4	ATP5B
LRR1	PSMA1	CLU
LRP4-AS1	PSG7	ARPC1B
LRIG1	PSG5	LRRFIP1
LRFN1	PSD4	RTN3
LPAR4	PSD3	GNAI2
LPAR2	PSAT1	ARF4
LNP1	PRXL2C	ATP5H
LNC-LBCS	PRSS23	TMBIM6
LMTK3	PRRC2B	PDCD5
LMO7	PRR5L	MACF1
LMNB2	PRR5	EID1
LMNB1	PRR14L	PSMD7
LMCD1	PRPF8	NUCKS1
LLGL2	PRPF4B	OS9
LINC03033	PRPF40B	PHPT1
LINC02977	PRPF38B	GMFG
LINC02904	PRMT6	CAPZB
LINC02804	PRKRA	KLF6
LINC02798	PRKD1	LCP1
LINC02697	PRKCH	UQCR10
LINC02669	PRKCE	SERP1
LINC02532	PRKCB	ARF1
LINC02367	PRKAR1A	SERINC3
LINC02274	PRKAG2	DYNC1H1
LINC02156	PRKAA2	CCNL1
LINC02038	PREX2	TRIM22
LINC02015	PRDX1	NDUFS2
LINC02004	PRDM5	UBE2D2
LINC01965	PRDM13	CKLF
LINC01963	PRDM11	AP1S2
LINC01781	PRCD	VAMP2
LINC01775	PRCC	NFE2L2
LINC01572	PPTC7	PSMC5
LINC01561	PPT2	M6PR
LINC01555	PPRC1	NDUFB4
LINC01546	PPP6R3	CCT6A
LINC01320	PPP4R2	VPS13C
LINC01119	PPP2R2D	NFKBIA
LINC01089	PPP2R2C	C19orf70
LINC00996	PPP1R3G	APP
LINC00562	PPP1R2	ERP29
LINC00513	PPP1R13L	NDUFB10
LINC00511	PPM1D	CSK
LINC00501	PPM1B	UQCRQ
LIN9	PPIP5K2	SSB
LIN54	PPIL6	MPC1
LIMD1-AS1	PPIF	PSMA4
LIG1	PPFIBP1	YIF1A
LHX1-DT	PPFIA2	XBP1
LHX1	PPEF1	GGNBP2
LGR5	PPARGC1B	CCDC107
LGALS9	PPARD	SEC62
LGALS2	POU6F1	PSMB1
LFNG	POU5F1B	SH3BGRL
LDLRAD2	POU2F2	ANXA4
LDHAP4	POMZP3	HNRNPA0
LDHA	POLR2M	SEC11A
LCTL	POLM	RBX1
LBH	POLI	JMJD1C
LASTR	POLDIP3	PTPRA
LAG3	POLDIP2	YPEL5
KRT86	POLA1	GPSM3
KRT78	POGLUT3	SS18L2
KRT4	PNPLA7	OSTC
KRT19	PNPLA5	C14orf119
KRT18P59	PNPLA3	CAPZA2
KREMEN2	PMVK	DDAH2
KREMEN1	PMM2	MDH2
KPNA2	PMFBP1	FOXP1
KNTC1	PMF1	CHMP3
KNSTRN	PMEPA1	NDUFS7
KNL1	PMAIP1	ALKBH7
KMT2E-AS1	PM20D2	DYNLRB1
KMT2A	PLXNA4	AKR1A1
KLHL9	PLXNA1	HMGN2
KLHL23	PLXDC2	NDUFA1
KLHL14	PLSCR1	HERPUD1
KLHDC9	PLPP4	BAG1
KLF17	PLIN3	TMBIM4
KIFC1	PLEKHM3	MRPS18C
KIF4B	PLEKHG7	SETX
KIF4A	PLEKHG5	SLC25A3
KIF2C	PLEKHG4B	TSTD1
KIF24	PLEKHG1	NDUFA12
KIF23	PLEKHA5	ALOX5AP
KIF22	PLD1	TRAPPC2L
KIF20B	PLCZ1	UBA2
KIF20A	PLCXD3	RAP1B
KIF18B	PLCL2	SLC38A2
KIF18A	PLCH1	PPP1CC
KIF15	PLCD1	NARS
KIF14	PLAU	HLA-DMB
KIF11	PLA2G6	TCF4
KHK	PLA2G2A	ZNHIT1
KDM1A	PKP3	SNX6
KCTD9	PKNOX1	PTPN6
KCTD4	PKM	ZCCHC11
KCTD11	PKLR	TAF10
KCNS3	PITPNB	CACYBP
KCNQ1OT1	PISD	CTSH
KCNQ1	PIP4K2A	CTSS
KCNN3	PIKFYVE	TCEB1
KCNMB4	PIK3R6	MDH1
KCNK7	PIK3R1	CD99
KCNK2	PIK3CG	GNB1
KCNK12	PIK3CB	CHD2
KCNJ16	PIK3C2G	COX17
KCNJ12	PIGQ	ROMO1
KCNH3	PIGK	RBM3
KCND3	PIGC	ABRACL
JUP	PIF1	H2AFV
JUNB	PIEZO1	PIK3R1
JSRP1	PHLDB2	EMC7
JPT2	PHLDB1	SEC61G
JMJD6	PHF20L1	NAA20
JMJD1C-AS1	PHAF1	PSMA1
JCAD	PHACTR4	IDS
JAG2	PHACTR1	MIDN
ITGB8	PGS1	GOLGB1
ITGB6	PGPEP1	CAP1
ITGAE	PGM1	EIF4B
ITGA6-AS1	PGF	MARCKSL1
ISYNA1	PGBD5	FKBP1A
ISG15	PFKL	ZNF292
IRX5	PF4	PCBP2
IRF7	PEX6	GNAS
IRAK2	PEX14	FNBP1
IQGAP3	PES1	NPTN
IQCD	PEMT	GSPT1
IPCEF1	PEAK3	NDUFV3
INPP5B	PDZD2	EIF3A
INAVA	PDXDC1	SRI
IMPA2	PDS5A	UBE2A
IL6	PDP2	TMED9
IL36G	PDLIM4	ROCK1
IL33	PDLIM3	SMARCB1
IL22RA1	PDK3	DDX17
IL1B	PDIA5	CCDC85B
IL18BP	PDHA2	S100A13
IL11	PDGFD	SPCS3
IGFLR1	PDGFC	BCAP31
IGFBP5	PDE1A	AURKAIP1
IGFBP2	PDE11A	MYH9
IGF2	PDCD6IP	TAF1D
IFT81	PDCD6	SEC31A
IFT25	PCLO	ACTR10
IFNGR2	PCIF1	SCAND1
IFITM1	PCGF5	ERP44
IFIT1P1	PCF11	EIF3F
IFIT1	PCDH15	EPC1
IFI44	PCDH1	TXNL4A
IFI27	PCCA	EIF5A
IDO1	PAX9	ATP5J
IDH2	PARPBP	CAT
ID3	PARP8	EIF4A1
ID1	PARP4	SAP18
ICMT	PARP14	RAB5C
ICAM5	PARP1	C1orf43
HYKK	PARD6B	GINM1
HSPG2	PAQR8	PPM1G
HSPA14	PAQR5	RBMX
HSPA12B	PAN3	GADD45GIP1
HSP90AA2P	PAM	PDLIM1
HSP90AA1	PALM3	HADHB
HSH2D	PALLD	ARID5B
HSD17B13	PALD1	COPZ1
HS6ST3	PALB2	RWDD1
HS6ST1	PAIP1	UBE2L3
HROB	PADI3	PDIA6
HPRT1	PADI1	RABAC1
HPGD	PACSIN2	GPCPD1
HOXA-AS3	PACRG	MRPL34
HOXA-AS2	P4HA2	SNX2
HOXA5	P3H2	BOD1L1
HOXA3	P2RX4	CD40
HNRNPD-DT	OTUD7A	ADGRE5
HNRNPA2B1	OTOG	FUNDC2
HNRNPA1P16	OTOF	DDX6
HMMR	OSTM1	BCLAF1
HMGN3	OSTF1	ANAPC11
HMGN2	OSBPL9	NAA38
HMGB3	OSBPL7	SERPINB1
HMGB2P1	OSBPL6	DNAJC10
HMGB2	OSBPL5	C9orf16
HMGB1P6	OSBPL3	STX7
HMGB1P5	OSBPL1A	TAPBP
HMGB1P10	OSBPL10	SNX10
HMCES	OR2M3	GNB2
HLTF	OR10H1	TMEM14B
HLA-V	OPRM1	ILF2
HLA-L	OPRD1	NUDT4
HLA-F-AS1	OPA3	VDAC3
HJURP	OLFML2B	SUPT4H1
HIVEP3	OGDH	COPE
HIRIP3	ODAD4	DOCK8
HIPK1	OCIAD1	RSL24D1
HILPDA	OBSCN	PPA1
HHIP-AS1	NYAP2	PRDX2
HHIP	NXPH2	RER1
HELZ2	NXNL2	ARF5
HELLS	NXN	ATP5C1
HELLPAR	NWD2	SNRPG
HAVCR1	NUTM2G	TMEM147
HAUS8	NUPR1	LMO4
HAUS7	NUP93	MRFAP1
HAUS6P1	NUP85	CCT2
HAUS6	NUFIP1	CAST
HAUS5	NUDT6	NDUFA2
HAUS1	NTRK3	WDR1
HAT1	NTN1	ARHGDIA
HASPIN	NTM	PRKAR1A
HAS3	NT5DC4	CELF2
HAPLN3	NSRP1	PRDX3
H4C6	NSG1	RTFDC1
H4C3	NSFL1C	MTRNR2L12
H3P16	NRL	CSNK1A1
H3C9P	NRG1	CCT3
H3C3	NRBP1	SMS
H3C2	NR4A3	FNBP4
H3C12	NR3C2	SRSF2
H3C10	NPRL3	EIF3J
H3C1	NPR3	SPINT2
H2BC9	NPHP4	PA2G4
H2BC7	NPC1	AC090498.1
H2BC14	NOX5	TIMM13
H2BC10	NOVA2	EIF6
H2AZ2	NOTCH2NLB	VDAC2
H2AZ1	NOS2	MT1E
H2AX	NOS1AP	BPTF
H2AC17	NOP58	ATP2B1
H2AC16	NOCT	FAM96B
H2AC12	NOBOX	MAP1LC3B
H1-5	NNMT	EIF2S2
H1-3	NMU	BUD31
H1-10-AS1	NMT1	MPC2
H1-10	NMNAT2	NUDC
GUCY1B1	NLRP1	PSMB7
GTSE1	NLRC5	KMT2E
GSG1L	NIPAL2	YWHAQ
GRTP1	NINL	RNF213
GRK6	NIN	RBM6
GREM1	NIBAN2	ARPC5L
GRB14	NIBAN1	EIF2S3
GRASLND	NHS	EIF3D
GRAMD4P7	NHLRC2	IER2
GRAMD1B	NHERF2	MESDC2
GPX3	NGEF	SHOC2
GPSM2	NFYA	NT5C
GPRIN3	NFKBIZ	RNMT
GPRC5B	NFKB1	FDX1
GPR37L1	NFIX	LSM8
GPR19	NFILZ	PCMTD1
GPR162	NFE2L2	RNF19A
GPR156	NFASC	DDOST
GPR153	NEU3	ORMDL1
GPR146	NEMP2	SYNGR2
GPR137C	NEMP1	PPP1CB
GPC5	NEMF	DAZAP2
GPBP1L1	NELFA	IFITM2
GPA33	NEDD9	PSMD4
GON7	NEDD4L	CDC37
GOLGA2P5	NECTIN3	PHF3
GNRH1	NECAB3	TRA2B
GNG7	NDUFV2	C9orf142
GNG4	NDUFS3	KMT2A
GNB3	NDUFB4	NSA2
GNAO1	NDUFAF7	ARF6
GMPSP1	NDUFA6	NKTR
GMNN	NDUFA12	GOLGA4
GLTPD2	NDRG1	BBX
GLDC	NDFIP1	MTPN
GINS4	NCS1	2024-09-07
GINS3	NCR1	MT1X
GINS2	NCOA3	CDC40
GINS1	NCKAP1	LSM6
GGT1	NCAPH	ZFAND6
GGH	NCAPG2	BCL2A1
GFRA1	NCAM2	TRA2A
GEN1	NCAM1	RGS1
GDA	NBPF8	PAPOLA
GBX2	NBL1	CNPY3
GBP5	NBEA	UBE2N
GBP4	NAV3	HMGB2
GBP2	NASP	RNPS1
GATD1	NAGK	ARL5A
GATA2	NAE1	PHB2
GAS2L3	NAALADL2	GTF3A
GAS2L1	NAA30	UFM1
GAS1	NAA20	CMPK1
GALNT14	N4BP1
GADD45B	MYT1L
GABRE	MYSM1
G2E3	MYRIP
FXYD6-FXYD2	MYPN
FXYD2	MYOZ3
FUT11	MYOM2
FUBP1	MYO9B
FSTL1	MYO5B
FSCN1	MYO3A
FRMPD3	MYO1F
FRG2FP	MYO1B
FREM2	MYO18B
FOXM1	MYLK
FOXD4	MYL12B
FOSL2-AS1	MYH15
FOS	MYF6
FN3KRP	MYEOV
FLVCR1	MYBL1
FKBP7	MXRA7
FKBP5	MXD3
FKBP3	MVP
FKBP1B	MVB12B
FILIP1L	MUL1
FHDC1	MUC12
FGL2	MUC1
FGFRL1	MTUS2
FGFR4	MTNR1A
FGFR3	MTMR2
FGF22	MTMR11
FGF18	MTHFD2
FGB	MTHFD1L
FERP1	MTCL1
FER1L5	MTARC2
FER1L4	MST1R
FEN1	MST1
FDPSP2	MSR1
FDPSP1	MSH4
FCF1P2	MSANTD2
FCAMR	MRTFA
FBXO5	MRPS31
FBXO43	MRPS28
FBXO32	MRPS22
FBXO16	MRPS10
FARP2	MRPL49
FANCM	MRPL13
FANCG	MROH2B
FANCD2	MREG
FANCC	MRC2
FANCB	MRAS
FANCA	MPZL1
FAM89B	MPV17
FAM83D	MOV10
FAM83A	MORF4L2
FAM81A	MOCOS
FAM72D	MOB3A
FAM72C	MND1
FAM72B	MN1
FAM72A	MMP20
FAM20C	MMP15
FAM161A	MMEL1
FAM133DP	MMAA
FAM111B	MLXIP
FAM111A	MLH1
FAM110A	MLF2
FABP3	MKX
EZH2	MIPEP
EYA1	MIP
EXOSC9	MINDY1
EXO1	MIER2
EWSR1	MIER1
EVA1B	MIEF2
ETNK1	MIDEAS
ESRRG	MICU2
ESPL1	MICU1
ESCO2	MICOS10
ERCC6L	MICAL3
ERBB4	MGAT5B
EPSTI1	MGA
EPN1	MFSD6
EPHA6	MFSD14A
ENO1P4	MFNG
EMP2	METTL9
EME1	METTL8
EMC3-AS1	METAP2
ELOVL6	MET
ELOVL3	MESD
ELL3	MEP1A
ELF3-AS1	MELK
ELF3	MEIS1
EIF2S2	MEIG1
EHD4	MEF2A
EHBP1L1	MED28
EGR1	MED12L
EGOT	ME1
EGLN3	MDH2
EFNA1	MCTP2
EFHD1	MCRIP2
EFHB	MBP
EFCAB11	MBD5
EFCAB10-AS1	MB21D2
ECT2	MATCAP2
EBP	MASTL
E2F8	MASP1
E2F2	MARCO
E2F1	MARCHF7
DUX4L9	MARCHF5
DUTP2	MARCHF3
DUSP9	MARCHF2
DTYMK	MARCHF10
DTX4	MAPKAPK5
DTX1	MAPKAPK3
DTL	MAPKAPK2
DSN1	MAPKAP1
DSCC1	MAPK8
DSCAML1	MAPK13
DRP2	MAPK10
DPYSL3	MAPK1
DPH1-AS1	MAP4K3
DONSON	MAP3K9
DOK3	MAP3K7
DOCK9-AS1	MAP3K5
DNMT1	MAP3K4
DNM3	MAP3K2
DNAJC9	MAP3K11
DNAJC22	MAP2K7
DNAH10OS	MAP2K2
DMC1	MAOA
DMBX1	MAN2A1
DMBT1	MALRD1
DLL1	MAK
DLGAP5	MAGEA1
DLEU2	MAFK
DIAPH3	MAEA
DHTKD1	MAD2L2
DHRS3	MAD1L1
DHRS13	MACROD2
DHFRP1	LZTFL1
DHFR	LYZL4
DGCR11	LYSMD2
DEPP1	LYRM9
DEPDC7	LYPD6B
DEPDC1B	LYPD3
DEPDC1	LYN
DENND2A	LYG2
DEK	LY6K
DDX50P1	LY6E
DDX12P	LTO1
DDIAS	LTBR
DCST1	LTBP1
DCN	LSM6
DCLRE1B	LSM5
DCK	LSAMP
DCDC2	LRTM2
DCAF15	LRRK1
DBNDD1	LRRC8E
DBF4B	LRRC8A
DBF4	LRRC58
DAND5	LRRC55
CYTH4	LRRC43
CYP27C1	LRRC34
CXCL8	LRRC1
CXCL11	LRP10
CXCL10	LRMDA
CXCL1	LRIG1
CXADRP3	LRCH3
CX3CL1	LRBA
CTXN1	LPP
CTSW	LOXHD1
CTSV	LMO7
CTNNBIP1	LMNTD1
CTDSPL	LMNA
CTBP2P9	LMF1
CTBP2P10	LMCD1
CSTF3-DT	LIPT2
CSRP2	LIPT1
CSPG5	LIN7C
CSNK1G2-AS1	LIMS2
CSF3	LIMK1
CSF2	LIMA1
CSE1L	LIG3
CROCCP3	LGR5
CROCC	LGMN
CRIP2	LGI1
CRACR2B	LGALS3BP
CRABP2	LGALS3
CPN2	LETMD1
COX5BP6	LETM2
CORO6	LEMD2
COLQ	LEMD1
COL8A1	LEFTY1
COL6A3	LDAH
COL4A1	LCE3A
CNTRL	LAYN
CNKSR1	LATS2
CNIH2	LAT2
CMTM1	LARP4B
CMPK2	LARGE1
CLSPN	LAPTM5
CLIC3	LAMC1
CLEC4E	LAMB2
CLEC11A	LAMA5
CLDN5	LAD1
CLDN2	KRTAP5-6
CLDN18	KRT86
CKS2	KRT85
CKS1BP3	KRT8
CKS1BP2	KRT6A
CKS1B	KRBOX4
CKLF-CMTM1	KPNA6
CKB	KPNA1
CKAP2L	KMT2E
CKAP2-DT	KLRK1
CKAP2	KLHL6
CIP2A	KLHL32
CHTF18	KLHL3
CHST9	KLHL29
CHST1	KLHL23
CHRNA5	KLHL2
CHRNA3	KLHDC7A
CHRD	KLF13
CHDH	KLF12
CHAF1B	KIF7
CHAF1A	KIF6
CGB8	KIF27
CGB3	KIF21B
CGB2	KIF20B
CFI	KIF12
CES1P1	KIDINS220
CES1	KIAA1671
CERNA2	KIAA0753
CEP97	KIAA0040
CEP83-DT	KHNYN
CEP78	KHDC1
CEP76	KDM6B
CEP72	KDM6A
CEP57L1P1	KDM5C
CEP55	KDM4C
CEP192-DT	KDM4B
CEP170B	KDM2A
CEP152	KDELR1
CEP128	KCTD13
CENPX	KCNQ5
CENPW	KCNQ2
CENPV	KCNMB2
CENPU	KCNK3
CENPS-CORT	KCNJ16
CENPQ	KCNJ15
CENPP	KCNJ12
CENPO	KCNIP4
CENPN	KCNIP3
CENPM	KCNH7
CENPL	KCNC4
CENPK	KAZN
CENPJ	KATNIP
CENPI	KAT5
CENPH	KAT14
CENPF	KASH5
CENPE	KANK4
CENPA	KANK1
CELSR2	KALRN
CELF1	JUP
CEBPD	JUN
CDT1	JRKL
CDRT15	JPH2
CDKN3	JAZF1
CDKN2D	IVNS1ABP
CDKN2C	ITPR3
CDKN2A-DT	ITPR2
CDK2	ITPR1
CDK14	ITPKB
CDK1	ITPK1
CDIP1	ITGB6
CDH6	ITGB2
CDH5	ITGA3
CDH16	ITGA11
CDCA8	ITFG1
CDCA7	ISG15
CDCA5	IREB2
CDCA3	IQSEC3
CDCA2	IQSEC2
CDC6	IQSEC1
CDC45	IQGAP1
CDC42SE2	IQCK
CDC42BPG	IQCJ-SCHIP1
CDC25C	IQCG
CDC25B	IPP
CDC25A	IPO7
CDC20P1	IPO5
CDC20	IPCEF1
CD37	INSM1
CD34	INSC
CD24	INO80
CCSAP	INCENP
CCNT2-AS1	IMPA2
CCNF	IMP3
CCNE2	IL7R
CCND3	IL6R
CCNB2	IL4I1
CCNB1	IL31RA
CCNA2	IL27RA
CCL20	IL27
CCL2	IL22RA1
CCDC80	IL21R
CCDC77	IL20RB
CCDC74B	IL17RE
CCDC74A	IL16
CCDC69	IL11
CCDC34	IKBIP
CCDC194	IHO1
CCDC192	IGSF10
CCDC18	IGLV11-55
CCDC163	IGHA2
CCDC150	IGFN1
CCDC15	IGF2R
CCDC138	IGF2BP3
CCDC110	IGF2BP2
CBX2	IGF1R
CBR3	IGDCC4
CASTOR3P	IFRD2
CASTOR2	IFITM3
CARHSP1-DT	IFIT5
CARHSP1	IFIT3
CAMK2G	IFIH1
CAMK1D	IFI27L2
CALY	IER5
CALML4	IDO1
CACNB3	IDE
CACNA1G	HYLS1
CA2	HYI
CA12	HYAL4
C5orf34	HTR2A
C4orf46	HSPG2
C3orf62	HSPB8
C3	HSPA13
C2CD4C	HSP90AB1
C21orf58	HSDL1
C1R	HSD17B11
C1QTNF2	HS3ST3A1
C1QTNF1	HS1BP3
C1QL4	HRH1
C1QL3	HRC
C1QL1	HPSE2
C1orf35	HPS4
C1orf21	HOPX
C1orf198	HNRNPK
C1orf112	HNRNPH1
C19orf81	HNRNPD
C18orf54	HNF1B
C17orf107	HMHB1
C11orf86	HMGXB4
C10orf55	HMCN1
BUB1B	HLF
BUB1	HKDC1
BST2	HIVEP3
BRIP1	HIPK1
BRICD5	HIKESHI
BRI3BP	HHLA1
BRCA2	HGS
BRCA1	HGD
BORA	HEXA
BNIP3P1	HERPUD2
BNIP3	HERPUD1
BMP8B	HERC4
BLM	HEG1
BIRC5	HECTD2
BIRC3	HDDC2
BCYRN1	HDC
BCOR	HDAC7
BCO1	HDAC4
BCL2L12	HDAC11
BATF2	HCRTR2
BARD1	HCN4
BAIAP3	HCFC1
B3GNT7	HAUS4
B3GNT4	HAS3
B3GALT1-AS1	HAP1
AURKB	H4C12
AURKA	H3-3B
AUNIP	H2BC9
ATP6V1G2-DDX39B	H2BC3
ATP5MC1P4	H2AP
ATP5IF1	GXYLT2
ATP2B2	GTF3A
ATP2A1-AS1	GTF2IRD1
ATP1A3	GTF2F2
ATP10A	GSTA5
ATOH8	GSTA1
ATAD5	GSE1
ATAD2	GRSF1
ASRGL1	GRM8
ASPM	GRIK5
ASF1B	GRIK4
ASCL3	GRIK2
ASB9	GRID1
ASB2	GRIA3
ASB14	GRHL2
ASAP3	GREM1
ARTN	GREB1
ARRB2	GRB10
ARMH4	GRAPL
ARL6IP6	GRAMD2B
ARL6IP1	GRAMD1C
ARL4C	GRAMD1B
ARL4AP4	GPX5
ARL14EPL	GPSM2
ARL14	GPRC5B
ARID4A	GPR4
ARHGEF39	GPR39
ARHGEF26	GPR161
ARHGEF16	GPR15LG
ARHGEF10L	GPR156
ARHGAP45	GPR139
ARHGAP33	GPR137B
ARHGAP22	GPR107
ARHGAP19	GPNMB
ARHGAP11B	GPC5
ARHGAP11A	GPATCH4
AQP6	GPATCH3
AQP3	GPATCH2L
APOOP1	GPATCH2
APOL1	GPAT4
APOBEC3B	GPAT3
APLP1	GPA33
APAF1	GP5
ANXA8	GOT2
ANP32E	GORASP1
ANLN	GORAB
ANKRD9	GOLPH3
ANKRD2	GOLM1
ANKRD18DP	GNL1
ANGPTL4	GNG4
ANAPC1P4	GNG2
AMOT	GNG12
AMH	GNAT2
ALYREF	GNAQ
ALDOC	GNA15
ALAD	GMPS
AKR7L	GMNN
AKR1B1	GMNC
AKAP5	GMDS
AKAP12	GLS
AK5	GLRB
AIF1L	GLP1R
AICDA	GLIS3
ADM5	GLI3
ADM	GLDC
ADIRF	GLCE
ADGRB3	GK5
ADGRB2	GJA1
ADAMTS9-AS1	GIT2
ADAMTS9	GIN1
ACTBL2	GIMD1
ACOX2	GHRHR
ACOT11	GGN
ACOD1	GFOD2
ACBD7	GFAP
ACAP3	GET3
ABCG4	GET1
ABCC6	GEMIN7
ABCA2	GDF9
ABAT	GDAP1L1
AASS	GDAP1
A4GALT	GCNT1
	GCFC2
	GCA
	GBF1
	GBA3
	GATB
	GAS7
	GAS2L3
	GARIN2
	GALT
	GALNT9
	GALNT6
	GALNT3
	GALNT2
	GALNT14
	GALE
	GAL
	GAK
	GABRB3
	GABBR2
	G2E3
	FZD7
	FXYD5
	FUNDC1
	FTO
	FTCD
	FSTL5
	FRMD4B
	FRMD4A
	FRMD3
	FREM2
	FRAT2
	FRAT1
	FRA10AC1
	FOXS1
	FOXP1
	FOXN1
	FOXK1
	FOXJ2
	FOSB
	FNIP2
	FNBP1L
	FMR1NB
	FMN1
	FLOT2
	FLNB
	FKBP1A
	FIGN
	FHOD3
	FHL3
	FHL1
	FGGY
	FGF5
	FGF21
	FGF12
	FCHO1
	FBXW8
	FBXW11
	FBXO9
	FBXO5
	FBXO46
	FBXO38
	FBXL20
	FBXL17
	FBXL14
	FBRS
	FBLIM1
	FAT3
	FAT2
	FAS
	FARP2
	FANCC
	FAM83G
	FAM83A
	FAM81B
	FAM78B
	FAM53A
	FAM47B
	FAM246C
	FAM221A
	FAM20C
	FAM205C
	FAM193A
	FAM186A
	FAM174B
	FAM172A
	FAM171A1
	FAM168A
	FAM13C
	FAM135B
	FAM135A
	FAM131C
	FAM120B
	FAM120AOS
	FAM117A
	FAM114A2
	FAM114A1
	FAIM
	FADS2
	FADS1
	FABP12
	F7
	F5
	F2RL1
	F13A1
	EYS
	EYA4
	EXTL3
	EXPH5
	EXOC6B
	EXD3
	EWSR1
	EVI5L
	EVC
	EVA1A
	ETV6
	ETV1
	ETS2
	ETNK1
	ETFA
	ESX1
	ESRRG
	ESR2
	ESR1
	ESPNL
	ERVH48-1
	ERRFI1
	ERLIN1
	ERICH3
	ERICH1
	ERGIC1
	ERCC5
	ERCC1
	ERBIN
	ERBB4
	ERAP1
	EPYC
	EPX
	EPN2
	EPM2A
	EPHB2
	EPHB1
	EPDR1
	EPB41L5
	EPB41L4A
	EPB41
	EP300
	ENTPD8
	ENTPD6
	ENSA
	ENPP2
	ENO4
	ENAH
	EMP3
	EMP1
	EML4
	EML1
	EMCN
	ELP2
	ELF2
	ELAPOR1
	EIPR1
	EIF5A
	EIF4G3
	EIF4G1
	EIF4E3
	EIF4E2
	EIF3M
	EIF3E
	EIF2S3
	EIF2B2
	EIF2AK2
	EIF1B
	EHD1
	EGFR
	EGF
	EFNA5
	EFNA1
	EFHC1
	EEIG1
	EEF2
	EDIL3
	EDEM1
	EDARADD
	EDA2R
	ECHDC1
	DYSF
	DYRK1A
	DYNC2H1
	DYNC1I2
	DYNC1I1
	DYNC1H1
	DVL3
	DVL1
	DUX4
	DUSP7
	DUSP3
	DTX1
	DTNBP1
	DST
	DSC3
	DROSHA
	DRD4
	DRAM1
	DPYSL3
	DPT
	DPP6
	DPF3
	DOT1L
	DOCK2
	DOCK1
	DNMT3B
	DNMT1
	DNM2
	DNAJC8
	DNAJC7
	DNAJC5B
	DNAJC27
	DNAJC16
	DNAJC1
	DNAJB1
	DNAI3
	DNAH17
	DNAAF8
	DNAAF2
	DNAAF11
	DMRT1
	DMKN
	DMBX1
	DLGAP2
	DLGAP1
	DKK2
	DISP1
	DHX35
	DHRS3
	DHRS12
	DGKG
	DGCR6L
	DGAT2
	DFFB
	DEPDC1
	DENND2B
	DENND1B
	DEGS1
	DEFB136
	DDX60L
	DDX6
	DDX39A
	DDX19B
	DDX10
	DDX1
	DDR2
	DDIT4
	DDB1
	DCUN1D4
	DCLK3
	DCLK1
	DCHS2
	DCDC1
	DCAF4
	DCAF12
	DBI
	DAZAP2
	DARS1
	DAPL1
	DAPK1
	DAGLB
	DAB2IP
	DAB1
	CYTIP
	CYRIA
	CYP3A43
	CYP19A1
	CYBRD1
	CYB5RL
	CYB5R4
	CYB561
	CXXC4
	CXCL13
	CWH43
	CWC27
	CWC25
	CWC22
	CUTA
	CUL7
	CUL4B
	CUL4A
	CUL2
	CUEDC1
	CUBN
	CTTN
	CTSO
	CTSL
	CTSE
	CTNND2
	CTNNA1
	CTIF
	CTH
	CTDSPL
	CTDSP2
	CSTF2T
	CSPG4
	CSNK2A2
	CSNK1G1
	CSMD3
	CSMD2
	CSDE1
	CSDC2
	CRYL1
	CRYBG3
	CRTC1
	CRTAP
	CRHR1
	CREB5
	CRB2
	CRACD
	CPSF2
	CPQ
	CPNE8
	CPEB4
	CPEB3
	CPEB1
	CPA5
	CORO2B
	COQ8A
	COQ2
	COMT
	COMMD6
	COMMD5
	COLGALT2
	COLEC12
	COL4A4
	COL4A3
	COL27A1
	COL22A1
	COL21A1
	COL19A1
	COL15A1
	COL14A1
	COL12A1
	COL11A1
	COBLL1
	COA1
	CNTN6
	CNTLN
	CNP
	CNOT2
	CNBP
	CNBD1
	CMSS1
	CMIP
	CMC1
	CLTRN
	CLTA
	CLPX
	CLN8
	CLK3
	CLIP4
	CLIP1
	CLEC19A
	CLDN20
	CLDN14
	CLCN7
	CLASP1
	CKS2
	CKM
	CKAP2L
	CIDEC
	CIB3
	CHUK
	CHST9
	CHST12
	CHST11
	CHRNA1
	CHRM1
	CHRFAM7A
	CHRDL1
	CHRAC1
	CHMP4A
	CHEK2
	CHD7
	CHD5
	CHCHD6
	CHAC1
	CGB7
	CFTR
	CFAP52
	CFAP299
	CFAP276
	CFAP210
	CFAP20DC
	CETP
	CERKL
	CEP72
	CEP350
	CEP170B
	CEP164
	CEP128
	CENPJ
	CENPF
	CENPA
	CEMIP
	CELSR2
	CDYL
	CDX1
	CDS2
	CDS1
	CDKN2C
	CDKN2A
	CDKN1B
	CDKAL1
	CDK4
	CDK14
	CDK1
	CDIPT
	CDHR2
	CDH6
	CDH3
	CDH2
	CDH16
	CDH1
	CDCA7L
	CDCA7
	CDC7
	CDC42SE1
	CDC26
	CDADC1
	CDA
	CD93
	CD47
	CD46
	CD34
	CD247
	CD163L1
	CD109
	CCT5
	CCS
	CCR7
	CCR3
	CCPG1
	CCNH
	CCND1
	CCNB3
	CCNB2
	CCNB1
	CCL3L3
	CCL25
	CCL20
	CCKAR
	CCDC97
	CCDC8
	CCDC68
	CCDC39
	CCDC200
	CCDC198
	CCDC186
	CCDC185
	CCDC174
	CCDC171
	CCDC149
	CCDC146
	CCDC125
	CCDC12
	CC2D2A
	CBLN4
	CBLN2
	CBLIF
	CBLB
	CAV1
	CATSPER1
	CAT
	CASP8
	CASK
	CARS1
	CARMIL1
	CARD8
	CAPN5
	CAP2
	CAND1
	CAMKK1
	CAMK4
	CALN1
	CALHM4
	CALB2
	CADPS2
	CADPS
	CACYBP
	CACNG2
	CACNB4
	CACNA2D4
	CACNA2D3
	CACNA1I
	CACNA1H
	CACNA1A
	C8A
	C6orf52
	C6orf118
	C4orf50
	C2orf49
	C2CD4C
	C2CD4B
	C21orf91
	C20orf85
	C1RL
	C1QTNF6
	C1orf94
	C1orf216
[truncated: 252 more rows]
