# Supplementary material for: Tumor-Derived Lactate Drives Malignant Progression of Refractory Papillary Thyroid Carcinoma via the H3K18la-STAT1-LDHA Axis
Source: Int J Biol Sci. 2025 Oct 1;21(14):6373–88. doi: 10.7150/ijbs.120277 (PMC12594596; doi:10.7150/ijbs.120277)
Supplement: Supplementary file 3 — Supplementary table 2. [file ijbsv21p6373s3.xlsx]

## Sheet: Sheet1
TFLAG	TSH
A4GALT	AAAS
ABCA12	AAK1
ABCA2	AARS1
ABCA3	AASS
ABCB1	AATF
ABCC3	ABCA1
ABCC4	ABCB4
ABCC6	ABCB8
ABCE1	ABCD4
ABHD17C	ABHD14B
ABLIM1	ABHD2
ACADS	ABI2
ACO1	ABTB1
ACOT1	ACAA2
ACOT2	ACACA
ACSL4	ACACB
ACSM3	ACBD7
ACSS2	ACER3
ACTR6	ACKR4
ADA	ACO2
ADAM10	ACOT11
ADAM11	ACOX2
ADAM17	ACSF2
ADAM22	ACSL1
ADAM9	ADAM12
ADAMTS10	ADAM19
ADAMTS12	ADAM8
ADAMTS15	ADAMTS9
ADAMTS3	ADAMTSL1
ADAMTS7	ADARB1
ADCY5	ADGRF1
ADGRA2	ADGRF2
ADGRA3	ADGRG1
ADGRG6	ADGRL4
ADGRL1	ADIPOR2
ADORA1	ADRA1B
ADORA2B	ADRB1
ADPGK	ADRB2
AFAP1	AFAP1L1
AFAP1L2	AFDN
AFF1	AGAP1
AFMID	AGER
AHCY	AGO2
AHCYL1	AGO4
AK4	AGR2
AKAP13	AGTR1
AKAP5	AGXT2
AKR1B1	AKAP11
AKR7A2	AKIRIN2
ALCAM	AKNA
ALDH1A3	AKR1C3
ALDH1B1	AKT3
ALDH3B1	ALAS1
ALDH5A1	ALDH2
ALPK2	ALDH3A2
AMBP	ALDH9A1
AMZ2	ALG13
ANAPC11	ALOX5AP
ANK3	ALPK1
ANKRD17	ALS2CL
ANKRD18B	AMMECR1L
ANKRD33B	AMN1
ANKRD6	AMPD3
ANXA1	ANK2
ANXA3	ANKH
ANXA4	ANKRD11
AP1M2	ANKRD27
AP2A2	ANKRD28
AP2B1	ANKRD35
APAF1	ANO10
APBA2	ANO6
APEX1	ANP32A
APH1A	ANP32B
APLP2	ANTXR2
APOBEC3C	ANXA2
APOBEC3F	ANXA6
APOL1	AOX1
APOL2	AP1B1
APP	AP2A1
AQP4	AP3M1
ARF5	AP4E1
ARHGAP10	APBB1
ARHGAP23	APBB2
ARHGAP29	APBB3
ARHGAP35	APCDD1L
ARHGAP45	APIP
ARHGEF17	APOBEC3B
ARHGEF25	APOL6
ARHGEF28	APOLD1
ARIH1	APPL2
ARL14	AQP11
ARL14EP	ARAP1
ARPIN	ARAP3
ARRB2	ARF1
ARRDC3	ARG2
ARRDC4	ARHGAP21
ARSD	ARHGAP22
ARSL	ARHGAP26
ASAP1	ARHGAP27
ASAP3	ARHGAP31
ASB14	ARHGAP33
ASB2	ARHGAP9
ASB7	ARHGDIB
ASIC1	ARHGEF1
ASMTL	ARHGEF11
ASPHD1	ARHGEF2
ASRGL1	ARHGEF39
ASS1	ARHGEF40
ATG14	ARHGEF7
ATOH8	ARID1A
ATP13A3	ARID1B
ATP1A3	ARL17B
ATP5MC2	ARL6IP1
ATP5MF	ARMH4
ATP8B1	ARPC1A
ATP9A	ARPC1B
ATRAID	ARPP19
ATRX	ARRB1
ATXN1	ARSJ
ATXN10	ARV1
B2M	ASB1
B4GALNT3	ASF1B
B4GALT1	ASH2L
B4GALT5	ASL
B4GALT7	ASNS
BACH1	ASPH
BAIAP2L1	ASPM
BASP1	ASPSCR1
BBC3	ASXL2
BBS2	ATF2
BCAM	ATF4
BCAT1	ATF7
BCKDHA	ATF7IP
BCL3	ATG13
BCL7A	ATG16L1
BICC1	ATG16L2
BICDL1	ATG7
BID	ATP11B
BIN1	ATP1A1
BIRC3	ATP2B2
BLACAT1	ATP2B4
BLM	ATP5F1A
BMF	ATP5F1B
BNIP3	ATP8B3
BOK	ATXN2L
BRSK2	AURKA
BTBD1	AURKB
BTBD11	AXIN2
BTBD2	AZIN2
BTF3L4	B3GLCT
BTG2	B3GNTL1
C15orf40	B4GALT6
C1QL1	BACH2
C1QTNF1	BAHCC1
C1RL	BCAS1
C2CD4C	BCHE
C3	BCL2A1
C3orf62	BCL6
C4orf48	BEND7
C5	BEX4
C5orf15	BHLHE40
CA11	BHLHE41
CA12	BICD2
CA2	BLOC1S6
CABLES1	BMP4
CACFD1	BMP6
CACNA2D3	BMPER
CADM4	BNC2
CALCOCO1	BOD1L1
CALD1	BPNT2
CAMLG	BPTF
CAMSAP3	BRD8
CAMTA1	BTD
CAPRIN1	BTG1
CAT	BTN3A1
CAV1	BTN3A2
CBS	BUB1
CBX3	BUB1B
CCDC136	BUD13
CCDC146	BZW2
CCDC149	C19orf54
CCDC186	C1D
CCDC71	C1R
CCL2	C1orf174
CCL20	C1orf21
CCL5	C1orf43
CCNG1	C21orf58
CCNG2	C2CD2
CCNI	C2orf68
CCNL1	C9orf72
CCNY	CACNA2D4
CCSER2	CACNB1
CD151	CACNG8
CD24	CALML4
CD276	CALU
CD59	CAMK1D
CD9	CAMSAP1
CDC37L1	CAPN2
CDC42BPG	CARS1
CDCA7L	CASP1
CDH16	CASP10
CDK18	CASP4
CDK2AP1	CASP7
CDK7	CASP8
CDKN1A	CAV2
CDKN1B	CBFA2T2
CDKN2A	CBX7
CDV3	CCDC134
CEACAM19	CCDC198
CEBPA	CCDC28A
CEBPD	CCDC69
CELSR1	CCDC71L
CEMIP2	CCDC8
CEP68	CCDC80
CEP85L	CCDC85B
CERS1	CCDC88C
CERT1	CCNA2
CFAP47	CCNB1
CFLAR	CCNB2
CGN	CCNDBP1
CHD2	CCNF
CHDH	CCZ1
CHI3L2	CD109
CHID1	CD14
CHMP2A	CD209
CHORDC1	CD34
CHST14	CD40
CHST15	CD44
CHST6	CD55
CHST9	CD68
CHSY1	CD99
CIR1	CDA
CIRBP	CDAN1
CITED2	CDC20
CLDN1	CDC25B
CLEC4E	CDC25C
CLK2	CDC42BPB
CLK3	CDC42EP2
CLK4	CDC42EP4
CLMN	CDC42SE2
CLNS1A	CDC45
CLPX	CDCA3
CMBL	CDH13
CMTM3	CDH17
CNBP	CDH4
CNGA1	CDH5
CNN3	CDK10
CNP	CDK11A
CNTNAP3	CDK14
COL12A1	CDK2
COL13A1	CDK5RAP2
COL18A1	CDK5RAP3
COL27A1	CDKN2AIPNL
COL4A1	CDKN2C
COL5A1	CDKN2D
COL6A1	CDKN3
COL8A1	CDR2
COL8A2	CDYL
COMMD4	CDYL2
COMMD7	CEBPB
COQ8A	CEBPG
COQ8B	CENPA
CORIN	CENPC
CORO2A	CENPE
CORO6	CENPF
COTL1	CENPM
COX5A	CENPQ
CP	CEP120
CPD	CEP170
CPNE2	CEP20
CRABP2	CEP43
CREBRF	CEP57
CREG1	CEP72
CRIM1	CEP97
CSDE1	CERK
CSF1	CGNL1
CSK	CHAC1
CTSC	CHD1L
CTSF	CHD4
CTSH	CHD7
CTSO	CHRD
CTTNBP2NL	CHRNA1
CUEDC1	CHST11
CUL7	CHURC1
CUX1	CIB1
CXADR	CIT
CXCL16	CITED4
CXCL2	CKAP2L
CXXC5	CKAP5
CYB561	CKB
CYB5A	CKS2
CYBA	CLCF1
CYP11A1	CLCN2
CYP24A1	CLCN6
DAGLA	CLDN16
DAGLB	CLEC11A
DAPK1	CLEC2D
DAPK2	CLIC1
DBN1	CLIP2
DCAF6	CLOCK
DCDC2	CLSTN1
DDAH2	CLTCL1
DDIT4	CMTM4
DDR1	CNOT1
DDTL	CNOT3
DDX17	CNOT6L
DECR2	CNOT8
DENND2A	CNOT9
DENND2B	CNTNAP1
DENND4C	CNTRL
DEPDC7	COASY
DEPP1	COG7
DEPTOR	COL17A1
DHCR24	COL4A2
DHRS3	COL6A2
DHX40	COLEC10
DIPK1B	COMMD10
DLG3	COPA
DLL3	COPE
DMD	COPG1
DMKN	COQ4
DNAJC22	COQ7
DNM2	CORO1B
DNMT3B	CORO2B
DNPH1	COX4I1
DOCK11	COX6B2
DOCK6	CPM
DOP1B	CPNE5
DRAM1	CPSF1
DSE	CREB3L2
DSG2	CREB5
DTX1	CRTAP
DTX4	CRTC1
DUSP16	CRYBG1
DUSP8	CRYL1
DUSP9	CS
DYNC2I2	CSF3
DYNLT2B	CTDSP2
EAPP	CTDSPL2
EBPL	CTH
ECH1	CTNNA1
ECI2	CTNNAL1
ECPAS	CTSB
EDC3	CTSW
EDF1	CUL3
EDIL3	CUL9
EDN2	CXCL1
EEF1A1	CXCL8
EEF1A2	CYB561D1
EEF1D	CYB5R3
EEF1G	CYC1
EEF2	CYP2D6
EFEMP2	CYP4F11
EFHD1	CYS1
EFHD2	CYTH2
EFL1	DAB2
EFNA1	DAP
EFNA3	DAZAP1
EFNB3	DAZAP2
EGLN1	DBF4B
EHHADH	DBI
EI24	DBP
EID2	DCAF11
EIF2S3	DCP2
EIF2S3B	DCPS
EIF3E	DDAH1
EIF3L	DDHD2
EIF3M	DDN
EIF4A2	DDX21
EIF4B	DDX41
ELF2	DDX5
ELF3	DDX60
ELP2	DEF6
ELP4	DELE1
EMID1	DENND3
EML4	DENND4A
ENAH	DENND5A
ENC1	DESI1
ENO1	DESI2
EPB41	DGKA
EPHB2	DGKH
EPS8L2	DHPS
ERAP1	DHX38
ERAP2	DIAPH1
ERBB2	DIP2C
ERBIN	DISP1
ERFE	DKK3
ERG28	DLG1
ERGIC3	DLG4
ERRFI1	DLGAP4
ETFA	DLGAP5
ETHE1	DLST
ETNK2	DMAC2
ETV6	DMBX1
F12	DNAH10
F2R	DNAJC13
F2RL2	DNAJC21
FADS3	DNHD1
FAM102A	DNM1
FAM149A	DNMT3A
FAM162A	DNPEP
FAM171A1	DOCK1
FAM174B	DOCK10
FAM189A1	DOCK4
FAM20C	DOCK9
FAM219B	DOK1
FAM43A	DPP4
FAM83B	DPYD
FAM83H	DPYSL3
FANCI	DSTYK
FARP1	DTWD2
FAT4	DUSP18
FBLIM1	DUSP5
FBXL14	DYNC1H1
FBXO2	DYNLT1
FBXO22	E2F7
FBXO6	EBF1
FCGRT	ECE1
FGD4	ECI1
FGFR2	ECM1
FGFR3	ECSCR
FHDC1	ECSIT
FHL1	EDEM1
FILIP1L	EEF2K
FKBP10	EFCAB14
FKBP8	EFR3A
FKTN	EFR3B
FLG	EFTUD2
FLOT1	EGF
FN3K	EGFL7
FNBP1	EGLN3
FNDC5	EHBP1L1
FOXF2	EIF1
FOXN3	EIF2B2
FPR1	EIF2S2
FRMD4B	EIF3D
FRMD5	EIF3F
FSD1	EIF4E3
FSTL1	EIF4EBP1
FSTL3	EIF4EBP2
FUCA1	EIF4G3
FXR1	ELFN1
FZD2	ELK1
FZD6	ELK3
FZD7	ELK4
G3BP2	ELOVL5
GAA	EMC9
GABARAPL1	EML2
GAL3ST1	EMP1
GALNT1	EMP2
GALNT18	ENDOD1
GAS6	ENG
GATA3	ENGASE
GATA6	ENO2
GBP2	EP400
GCNT1	EPAS1
GCNT2	EPB41L1
GDF15	EPB41L2
GFRA1	EPB41L4B
GGACT	EPHX1
GIPC1	EPHX4
GJA1	EPRS1
GJA3	EPS15L1
GJC1	ERCC1
GLB1	EREG
GLI2	ERGIC1
GLIS2	ERLEC1
GLIS3	ERLIN2
GLMP	ERMP1
GLS	ERN1
GLT8D2	ERO1B
GNAO1	ESPL1
GNG12	ESYT2
GNG4	ETS1
GNG7	ETV1
GNPTG	ETV4
GOLM1	ETV5
GOLT1A	EVA1A
GPBP1	EVI5L
GPC6	EVL
GPLD1	EWSR1
GPR15	EXOC2
GPR160	EXOC6B
GPR87	EXOSC8
GPRC5A	EYA4
GPRC5B	F11R
GPSM1	F3
GPT2	FADS1
GPX4	FADS2
GRAMD1A	FAH
GRAMD1C	FAHD2A
GRAMD4	FAM107B
GREB1L	FAM114A1
GRHPR	FAM13A
GRINA	FAM167A
GSS	FAM167B
GSTA4	FAM168B
GSTP1	FAM193B
H2BC12	FAM20B
HAPLN3	FAM210B
HAS3	FAM72B
HAVCR1	FAM83A
HBP1	FANCD2
HDAC1	FANCG
HDAC5	FARP2
HDAC9	FASN
HDGF	FASTK
HDGFL3	FBN2
HES2	FBXL20
HEXA	FBXL4
HIBADH	FBXO32
HIP1	FBXO43
HIPK3	FCAMR
HKDC1	FCER1G
HLA-A	FCHSD2
HLF	FDFT1
HMG20A	FDPS
HMGCS1	FER
HMOX2	FERMT1
HNRNPA0	FEZ2
HNRNPA1	FGD1
HNRNPC	FGF5
HNRNPK	FGFBP1
HNRNPLL	FHIP1A
HOGA1	FHOD1
HOMER2	FIG4
HOPX	FITM2
HPD	FKBP11
HSDL2	FKBP5
HSP90B1	FKBP9
HSPB1	FLI1
HVCN1	FLNB
IAH1	FLYWCH1
ICAM1	FMN1
ID1	FMNL1
IDH2	FMNL2
IER5L	FN1
IFNAR2	FNIP2
IFNGR1	FOCAD
IFNGR2	FOS
IFT140	FOSB
IGF1R	FOSL1
IGF2	FOSL2
IGFBP3	FOXA2
IGFBP6	FOXJ2
IGFBP7	FOXM1
IL13RA1	FOXO1
IL17RB	FOXO4
IL1R1	FREM2
IL20RB	FRG2
IL31RA	FRMD4A
IL32	FRMD8
IL6	FRMPD3
IL6ST	FRZB
IMP3	FSCN1
IMPA2	FYN
IMPACT	FZD1
IMPDH2	FZD4
INPP5J	FZD8
INSR	FZR1
INTS14	G0S2
IP6K2	G2E3
IPO7	GABBR1
IQANK1	GABPB2
IQCA1	GALNT12
IQCD	GALNT16
IQGAP1	GALNT6
IREB2	GAREM1
IRF2BP1	GARS1
ISCU	GATAD2B
ISG20	GBE1
ISYNA1	GCA
ITCH	GCAT
ITGA1	GCC2
ITGAV	GCH1
ITGB1	GDA
ITGB5	GDF11
ITM2C	GDPD5
ITSN1	GFPT2
JADE1	GGNBP2
JAG1	GIMAP2
JAK1	GIT2
JCAD	GJB2
JDP2	GK
JMY	GK5
JOSD2	GLCE
JPH4	GLDC
JPT2	GLG1
JUNB	GLTP
JUND	GLUD1
JUP	GLUL
KANK2	GLYATL1
KANK3	GLYCTK
KCNIP3	GM2A
KCNJ12	GMPPA
KCNJ16	GNAI2
KDM2B	GNB2
KDM3A	GNB5
KDM4B	GNE
KDM5B	GNPAT
KHDRBS1	GNPDA1
KIAA0319L	GOLGA2
KIF12	GOLGA6L10
KIF13A	GOLGA8H
KIF1B	GOT1
KIFC3	GOT2
KIRREL1	GPKOW
KLHDC2	GPR4
KLHL14	GPR65
KRCC1	GPR84
KRT7	GPR89B
KRT80	GPRC5C
LAGE3	GPRIN3
LAMA3	GPSM2
LAPTM4B	GPSM3
LARS1	GRAMD1B
LAT2	GRK2
LBP	GRK3
LCN2	GRK6
LDHA	GSK3B
LEPR	GSTM4
LGMN	GSTO1
LGR4	GTDC1
LIFR	GTF2IRD1
LIMD2	GTF3C1
LIMK1	GTPBP1
LINGO1	GTPBP2
LINS1	GTSE1
LITAF	GUCY1B1
LLGL2	GUSB
LMAN1	GXYLT2
LMNTD2	H1-10
LOC728392	H2AX
LOC728743	H2AZ1
LOXL1	H2AZ2
LOXL4	H2BC9
LRP5	H6PD
LRRC14	HACE1
LRRC41	HACL1
LRRC61	HAUS4
LRRC8B	HAX1
LRRC8D	HDAC6
LRRK1	HDLBP
LSM14A	HEATR6
LSM7	HEBP1
LTA4H	HEG1
LTBP3	HELLS
LTBP4	HELZ2
LUC7L3	HERC2
LXN	HERC3
LYRM1	HES1
LZTS1	HES7
MACROD2	HEY2
MACROH2A2	HHIPL2
MAGEA3	HIF1A
MAGEA6	HILPDA
MAL2	HIPK2
MALRD1	HIVEP1
MALT1	HIVEP2
MAN2C1	HJURP
MAP3K1	HK1
MAP3K15	HK2
MAP3K21	HLA-E
MAP3K5	HMBOX1
MAP3K8	HMG20B
MAP4K3	HMGA1
MAP7	HMGB2
MAP7D2	HMGB3
MAP7D3	HMGXB4
MAPK11	HMOX1
MAPK12	HNRNPA1L3
MAPK3	HNRNPD
MAPK8IP3	HNRNPL
MAPT	HNRNPUL2
MARCKS	HP1BP3
MAT2A	HPCAL1
MATN3	HPS3
MATR3	HSD11B1
MBNL2	HSD17B11
MBTD1	HSD17B4
MBTPS1	HTR7
MCAM	HTRA1
MCC	HUS1
MDFI	HUWE1
MDFIC	ICA1L
MDK	IDH1
MDM2	IDI1
MECOM	IER3
MED18	IER5
MED28	IFI16
MEIS3	IFITM2
MELTF	IGDCC4
MESD	IGFBP4
MEST	IGFN1
MET	IGSF3
MEX3A	IGSF8
MEX3B	IL11
MFAP2	IL13RA2
MFGE8	IL15RA
MGAT3	IL18R1
MGAT4A	IL1A
MICB	IL1RAP
MINAR1	IL21R
MITF	IL22RA1
MKNK2	IL24
MKRN1	IL4R
MLEC	IL6R
MLLT10	IL7R
MMAB	INAVA
MMD	INCENP
MMP15	INHBA
MMP19	INO80C
MMP24	INPP5B
MORF4L1	INPP5F
MPI	INSC
MPZ	INSIG1
MRAS	INTS10
MRC2	INTS4
MRI1	INTS8
MRPL21	IQGAP3
MRPS11	IRAK2
MSRB2	IRF2BP2
MTA1	IRF6
MTCL1	IRF9
MTHFR	ITGA2
MTSS2	ITGA5
MTUS1	ITGA6
MXD4	ITGAX
MXI1	ITM2B
MYC	ITPK1
MYL9	ITPKA
MYLK	ITPR1
MYO10	ITPR2
MYO9A	ITPR3
MYOF	ITPRIPL2
MYRF	ITSN2
MZT2B	IVNS1ABP
N4BP2L2	IWS1
NABP1	JADE2
NACA	JAK2
NAMPT	JARID2
NAP1L1	JAZF1
NAT8L	JMJD1C
NBR1	JMJD7
NCOA3	JPT1
NCOA4	JUN
NCSTN	KASH5
NDC1	KAT7
NDRG2	KATNAL1
NDST1	KATNB1
NDUFA1	KBTBD11
NDUFA11	KCNAB2
NEBL	KCNC4
NEDD4L	KCNE4
NEIL1	KCNIP1
NFE2L3	KCNIP2
NFIL3	KCNMA1
NFIX	KCNN3
NFKBIA	KCNQ3
NFKBIZ	KCTD12
NFYB	KCTD4
NHSL2	KDM3B
NIBAN1	KDM4A
NINJ1	KDM5C
NIPSNAP1	KDM7A
NKAIN4	KDSR
NLN	KHDC4
NME4	KIAA0586
NNMT	KIAA1217
NOB1	KIAA1549L
NOP53	KIF14
NOXA1	KIF15
NPEPPS	KIF18B
NPIPA1	KIF20A
NPTN	KIF21B
NPTXR	KIF22
NR1H4	KIF23
NR2F2	KIF24
NR2F6	KIF2C
NRAS	KIF3B
NRIP1	KIF4A
NRP1	KIFC1
NSA2	KIZ
NSL1	KLC1
NSMF	KLF12
NT5C2	KLF2
NTN1	KLF9
NTN4	KLHDC10
NUAK1	KLHL15
NUAK2	KLHL29
NUCKS1	KLHL36
NUDT14	KLHL5
NUDT21	KMT2A
NUP210	KMT5A
NUPR1	KMT5B
NXN	KNDC1
OBSL1	KNL1
OCIAD2	KNSTRN
OCLN	KPNA1
ODAPH	KPNA2
OGT	KREMEN1
OLFML2A	KRT15
OSBPL9	KRT18
OSMR	KRT79
OST4	KRT8
P2RX4	KRT81
P2RY6	KSR1
P3H2	KYNU
P4HA1	L3MBTL3
PABPC1	LAMA1
PACSIN3	LAMA5
PADI3	LAMB1
PAIP2	LAMB3
PALD1	LAMC1
PALLD	LAMC2
PALM	LAPTM5
PALS1	LARP4
PAM	LARP6
PANX2	LCLAT1
PAPLN	LCP1
PAQR6	LDLR
PARD6B	LDLRAD3
PARL	LENG8
PARP3	LETMD1
PARP6	LGR5
PAX5	LHFPL2
PBLD	LHPP
PBX2	LIG3
PBXIP1	LIMK2
PCBD1	LIPE
PCDHAC2	LIX1L
PCDHB9	LMBR1L
PCK2	LMNA
PCMTD1	LMO1
PDCD4	LMO4
PDE4A	LMO7
PDE6G	LOC112267855
PDGFB	LONRF1
PDGFRB	LONRF2
PDIA3	LOX
PDLIM1	LPAR5
PDPN	LPCAT3
PDZK1IP1	LPCAT4
PEAR1	LPGAT1
PERP	LPIN1
PFN2	LPXN
PGGHG	LRATD2
PGK1	LRBA
PGLS	LRCH3
PHACTR4	LRP1
PHF20	LRP10
PHGDH	LRP12
PHLDB2	LRP6
PHLPP1	LRP8
PHPT1	LRPAP1
PIANP	LRRC4C
PIGZ	LRRFIP1
PIK3AP1	LRRK2
PIK3C2A	LSS
PIK3IP1	LTB4R
PIM1	LTB4R2
PISD	LTBP1
PKHD1	LURAP1L
PKM	LUZP1
PKN3	LYAR
PKP2	LYST
PLAAT3	MAGED1
PLAAT4	MAML1
PLCB4	MAML2
PLCD3	MAML3
PLD1	MAMLD1
PLD2	MAN1A1
PLEKHA2	MAN2B2
PLEKHA5	MAP1B
PLEKHG3	MAP1S
PLIN2	MAP3K20
PLK2	MAP3K4
PLLP	MAP3K6
PLOD1	MAP4K2
PLOD2	MAP4K4
PLPP3	MAPK1
PLPP4	MAPK13
PLXNB1	MAPK14
PLXNB2	MAPKAP1
PM20D2	MARCKSL1
PML	MARCO
PNISR	MARF1
PNN	MARS1
PNRC1	MAST3
PODXL	MAST4
POLI	MBD4
POLR1D	MBOAT1
PON2	MBTPS2
PPFIBP2	MCCC1
PPIB	MCCC2
PPIC	MCEMP1
PPP1R8	MCF2L
PPT1	MCFD2
PRAME	MCL1
PRC1	MCM5
PRCP	MCM8
PRDX2	MCTP1
PRDX5	MCTP2
PRICKLE1	MDM4
PRKCE	ME1
PRKCG	MED12
PRKCH	MED30
PRKCI	MEMO1
PRMT1	METTL22
PRMT6	METTL7A
PROM2	MFSD2A
PRR5	MFSD6
PRRT1B	MGAT5
PRTG	MGST2
PRUNE1	MIA3
PRXL2A	MICAL2
PSAP	MID1IP1
PSAT1	MIGA1
PSIP1	MILR1
PSMA4	MINDY1
PSMB10	MKI67
PSMB8	MLH1
PSMD4	MLKL
PTBP3	MLPH
PTCHD4	MME
PTGES	MMP1
PTGFRN	MMP14
PTGIS	MMP16
PTGR1	MMRN2
PTK7	MOCOS
PTOV1	MON1B
PTP4A2	MORN1
PTPA	MPC1
PTPN13	MPHOSPH9
PTPN9	MPP2
PTPRD	MPRIP
PTPRF	MPZL1
PTPRJ	MPZL2
PTPRM	MRE11
PTPRS	MRPL33
PXDN	MRPL38
PXYLP1	MRPS5
PYCR1	MSANTD2
QSOX1	MSN
RAB10	MSS51
RAB13	MTFR2
RAB26	MTHFD1L
RAB31	MTHFD2
RAB3B	MTHFD2L
RAB40B	MTMR11
RAB42	MTMR12
RAB6B	MTMR2
RAB9A	MTSS1
RAC1	MVK
RACK1	MXD3
RAI14	MYCL
RALGPS2	MYH10
RAMAC	MYLIP
RAP1GAP	MYO1D
RAPGEF3	MYO1E
RASA1	MYO5A
RASAL1	MYO5B
RASGRF2	N4BP2
RASSF2	N4BP2L1
RBBP4	N4BP3
RBBP6	NAA38
RBBP9	NAA60
RBKS	NAB1
RBM15B	NACC2
RBM25	NADSYN1
RBM3	NAGA
RBM7	NAIF1
RBMS2	NAPG
RBPMS2	NARS2
RCC1	NASP
RCHY1	NAV1
RCN1	NAV2
RCN2	NAV3
RDH16	NBAS
RELB	NBN
RELN	NBPF14
RFX5	NBPF19
RHBDL3	NBPF8
RHEX	NCALD
RHOB	NCAM1
RHOBTB1	NCAPD2
RHOD	NCAPD3
RHPN1	NCAPH
RHPN2	NCEH1
RING1	NCOA7
RIPK4	NDC80
RNASET2	NDE1
RNF125	NDRG1
RNF128	NDUFS2
RNF141	NEIL3
RNF144B	NEK2
RNF150	NEK3
RNF207	NEU3
RNH1	NEURL1B
ROMO1	NFATC2IP
ROR1	NFIA
ROR2	NFIB
RPL10	NFKB1
RPL10A	NFYC
RPL11	NGEF
RPL12	NHLRC2
RPL13	NHSL1
RPL13A	NID1
RPL14	NIPAL2
RPL15	NIPSNAP2
RPL18	NIPSNAP3B
RPL18A	NIT1
RPL19	NKTR
RPL21	NLRP1
RPL22	NLRP3
RPL23	NMU
RPL23A	NNT
RPL24	NOL4L
RPL26	NOX5
RPL27	NPAS2
RPL27A	NPC1
RPL28	NPIPB5
RPL29	NQO2
RPL3	NR1D1
RPL30	NR2C2
RPL31	NR4A1
RPL32	NRBP1
RPL34	NREP
RPL35	NRG2
RPL35A	NRGN
RPL36	NRIP3
RPL37	NRL
RPL37A	NSD2
RPL38	NSMAF
RPL39	NSUN4
RPL4	NT5DC2
RPL41	NTAQ1
RPL5	NTM
RPL6	NUDC
RPL7	NUDT3
RPL7A	NUF2
RPL8	NUP133
RPL9	NUP205
RPLP0	NUP88
RPLP2	NUSAP1
RPS11	NXPH4
RPS12	OAF
RPS13	ODF2
RPS14	OGFRL1
RPS15A	OLFML2B
RPS16	OSBPL5
RPS17	OSBPL6
RPS18	OSCAR
RPS19	OSGIN1
RPS2	OSTF1
RPS20	OTUD3
RPS21	OTUD5
RPS23	OTULINL
RPS24	OXR1
RPS25	P2RY1
RPS27	P2RY2
RPS27A	P3H1
RPS28	P3H3
RPS29	PABIR2
RPS3	PABPC1L
RPS3A	PAFAH1B2
RPS4X	PAG1
RPS5	PAK1
RPS6	PAK4
RPS7	PAPOLG
RPS8	PAPPA
RPS9	PAPPA2
RPSA	PAPSS2
RRAGA	PAQR5
RRAGB	PAQR8
RSL1D1	PARP14
RSL24D1	PARP2
RSPH14	PARP4
RSPRY1	PARP8
RTN4RL2	PARVG
RUSF1	PAX6
RXRA	PAX8
RYK	PC
S1PR1	PCBP2
SAA1	PCDH7
SAA2	PCDHGC3
SBNO2	PCNT
SCAMP5	PCYT2
SCARB2	PDCD7
SCARF2	PDE2A
SCCPDH	PDE4D
SCD5	PDGFRL
SDC3	PDHB
SDC4	PDIA5
SDSL	PDK3
SEC11A	PDP2
SEC31A	PDZD2
SEL1L3	PEAK1
SELENOF	PECAM1
SELENOM	PEMT
SEM1	PER1
SEMA6B	PER3
SEPTIN11	PEX19
SEPTIN2	PFDN2
SERINC2	PFKFB2
SERPINE1	PGAP3
SERPINE3	PGF
SERPINH1	PGS1
SESN2	PHACTR1
SEZ6L2	PHC1
SF3B1	PHEX
SGPP2	PHF2
SH3GL3	PHF21B
SH3RF3	PHKA2
SH3YL1	PHKG2
SHC2	PHLDA1
SHISA2	PHLDA2
SHOC1	PHYKPL
SHROOM3	PI4KA
SHTN1	PIAS3
SIL1	PIF1
SIN3A	PIGC
SIPA1L2	PIGO
SKA2	PIGT
SLC16A1	PIK3CB
SLC18B1	PIK3CG
SLC1A3	PIK3R1
SLC25A36	PIK3R6
SLC2A10	PIKFYVE
SLC2A12	PIM3
SLC30A3	PIMREG
SLC35F3	PINK1
SLC35F5	PIP4K2A
SLC37A3	PIR
SLC3A1	PITHD1
SLC43A2	PITPNC1
SLC44A1	PITRM1
SLC44A3	PKDCC
SLC48A1	PKIA
SLC4A7	PKNOX1
SLC8B1	PLA2G6
SLC9A3R2	PLAUR
SLFN12	PLBD2
SLPI	PLCB3
SMAD3	PLCD1
SMAD6	PLCD4
SMARCB1	PLCE1
SMARCC1	PLCG2
SMARCD3	PLEK2
SMARCE1	PLEKHA6
SMO	PLEKHG4
SMPDL3B	PLEKHG5
SMS	PLEKHH1
SNAI1	PLEKHH2
SNRPB2	PLEKHO2
SNRPD2	PLIN3
SNUPN	PLK1
SNX10	PLPBP
SNX18	PLPP1
SNX33	PLXNA2
SNX5	PLXNA4
SNX6	PLXND1
SOCS2	PMM1
SOCS3	PNP
SOD1	PNPLA2
SOD2	POLD4
SORCS2	POLG
SORT1	POLM
SOWAHD	POLR2C
SOX4	POPDC3
SPARC	POU2F1
SPATA20	POU2F2
SPDEF	POU6F1
SPHK2	PPARA
SPNS2	PPARD
SPNS3	PPFIBP1
SPP1	PPIL3
SPTBN2	PPM1J
SPTLC2	PPM1M
SREK1	PPP1R11
SRI	PPP1R13B
SRP14	PPP1R18
SRP72	PPP1R26
SRRM3	PPP1R3B
SRSF3	PPP1R7
SRSF5	PPP2R1B
SSB	PPP2R3B
SSBP4	PPP2R5C
ST13	PPP2R5D
ST6GAL1	PPP4R4
STAC2	PRDM8
STAT1	PREX1
STK11	PRKAR1A
STMN3	PRKAR2B
STOML2	PRKCD
STON2	PRKD3
STRA6	PRKX
STRN4	PRNP
SULT2B1	PRPF40B
SUMO1	PRR11
SUPT3H	PRRC2A
SUSD3	PRSS36
SYCE1L	PRUNE2
SYNC	PSD3
SYNGR3	PSD4
SYNM	PSMD2
SYNPO	PSME1
SYT14	PSME3IP1
SYT16	PSMG2
SYTL2	PSPC1
TAF12	PTCH1
TAF4B	PTGER2
TAF7	PTGS2
TANC1	PTP4A3
TBC1D12	PTPDC1
TBC1D2B	PTPN11
TBC1D30	PTPN18
TBL1XR1	PTPN22
TCAIM	PTPRE
TCF3	PTPRG
TCF7L1	PTPRN2
TDO2	PTS
TEAD2	PTTG1
TENM3	PVR
TFB1M	PXK
TFDP2	PYCR2
TFPI	PYGB
TFPI2	PYROXD2
TGFB2	QARS1
TGFBI	QDPR
TGIF2	QPCTL
THBS2	QRICH1
THOC6	R3HDM2
THRB	RAB11FIP2
THSD1	RAB20
TIAM1	RAB27B
TIGD1	RAB3D
TIMP2	RAB4A
TINAGL1	RABGAP1L
TJP3	RABGGTA
TLCD2	RAC2
TLE2	RACGAP1
TLE4	RAD21
TLNRD1	RAD23A
TLR3	RAD52
TLR5	RAD54L
TM2D1	RAET1E
TM2D3	RALGAPA1
TM4SF18	RALGAPA2
TM7SF3	RANBP10
TMED2	RAPGEF5
TMED3	RAPH1
TMED9	RARG
TMEM101	RASA2
TMEM123	RASL11A
TMEM129	RASSF3
TMEM132A	RASSF5
TMEM144	RASSF8
TMEM165	RBCK1
TMEM178B	RBL2
TMEM204	RBM20
TMEM25	RBM33
TMEM258	RBM47
TMEM265	RBM5
TMEM35B	RCN3
TMEM37	RECQL
TMEM50A	REEP4
TMEM54	RELL1
TMEM59	RETREG1
TNF	RFLNB
TNFAIP2	RFX8
TNFRSF11B	RGCC
TNFRSF1A	RGL1
TNFRSF1B	RGL2
TNFRSF9	RGMB
TNFSF9	RGS10
TNNT1	RGS3
TNRC18	RHBDD1
TNS3	RHBDF2
TOM1	RHEBL1
TOMM7	RHNO1
TOP2B	RILPL2
TP53BP2	RIMS3
TP53INP1	RMC1
TPBGL	RNASE4
TPCN1	RNASEH1
TPD52	RNF123
TPI1	RNF144A
TPM1	RNF157
TPRA1	RNF169
TPT1	RNF181
TPTEP2-CSNK1E	RNF24
TRAM1	RNPEP
TRAM1L1	ROBO3
TRAPPC6A	ROBO4
TREH	RP9
TRHDE	RPGR
TRIB1	RPS6KA2
TRIM16	RPS6KA5
TRIM44	RRAS2
TRIO	RRM2
TSPAN1	RRP1B
TSPAN3	RSF1
TSPAN5	RTF1
TSPO	RTTN
TST	RUFY2
TSTD3	RUFY3
TTC17	RUNX2
TTC19	S100A1
TTC39A	S100A13
TTC7A	S100A16
TUBA1A	S100A6
TUBB2B	S1PR3
TUBB4A	S1PR5
TUFT1	SACS
TWSG1	SAMD8
TXNIP	SAP130
TXNRD1	SAPCD2
TXNRD2	SARS1
UACA	SARS2
UBA3	SART1
UBAP1	SASH1
UBE2H	SAT1
UBE2Q2	SATB1
UBFD1	SAYSD1
UBL7	SBF2
UBQLN4	SCARF1
UBR5	SCD
UBXN11	SCEL
UBXN4	SCN1B
UCHL1	SCN8A
UGCG	SCNN1A
ULBP1	SCUBE3
ULK3	SDHA
UNC45A	SDK1
UNC5A	SDS
USO1	SEC14L2
USP2	SEC16A
USP25	SEC24D
USP34	SELENOK
UTS2	SELENON
VANGL2	SEMA3F
VASH1	SEMA4B
VASH2	SEMA4D
VASN	SEMA6C
VCAN	SENP2
VMP1	SEPHS1
VNN1	SERINC3
VSIR	SERPINA1
WAC	SERPINA6
WDR48	SERPINB8
WDR61	SERPINE2
WNT2B	SERTM2
WNT7B	SESN3
WSB1	SESTD1
WWC1	SETDB1
XDH	SF3A2
YBX1	SF3B2
YES1	SFI1
YIF1A	SFT2D2
YIPF1	SGK2
YPEL2	SGMS2
YPEL5	SGPL1
YTHDC1	SGSM3
ZBED2	SH2B3
ZBED5	SH2D2A
ZBTB20	SH3BGRL3
ZBTB42	SH3BP1
ZBTB44	SH3BP2
ZBTB46	SH3BP5
ZBTB47	SH3PXD2A
ZC3H12A	SH3PXD2B
ZC3H7B	SH3RF2
ZDBF2	SHANK1
ZFAND5	SHANK3
ZFAND6	SHC1
ZFP36L1	SHC3
ZFP90	SHF
ZFR	SHISA3
ZMYM2	SHKBP1
ZMYM4	SHMT2
ZNF133	SHROOM4
ZNF146	SIDT2
ZNF217	SIGIRR
ZNF24	SIGLEC15
ZNF248	SIK3
ZNF251	SIPA1L1
ZNF280D	SIRPB1
ZNF281	SIRPD
ZNF302	SIX4
ZNF33B	SIX5
ZNF514	SKAP2
ZNF546	SLC11A2
ZNF561	SLC12A8
ZNF581	SLC16A2
ZNF608	SLC16A7
ZNF614	SLC1A4
ZNF618	SLC1A5
ZNF644	SLC20A1
ZNF664	SLC22A18
ZNF703	SLC23A2
ZNF771	SLC25A1
ZNF775	SLC25A14
ZNRF1	SLC25A37
ZNRF2	SLC25A5
ZRANB2	SLC27A1
ZSCAN2	SLC2A3
ZSCAN31	SLC35G2
ZXDB	SLC37A2
ZYG11B	SLC37A4
	SLC38A1
	SLC39A10
	SLC39A11
	SLC3A2
	SLC41A3
	SLC43A1
	SLC49A4
	SLC5A3
	SLC6A6
	SLC6A9
	SLC7A11
	SLC7A2
	SLC7A5
	SLC7A7
	SLC9A3R1
	SLC9A7
	SLC9A8
	SLCO2B1
	SLCO4A1
	SLFN5
	SMARCA1
	SMARCA2
	SMARCC2
	SMC1A
	SMTN
	SNAI2
	SND1
	SNED1
	SNRNP35
	SNRNP40
	SNRPA
	SNTA1
	SNTB1
	SNTB2
	SNX29
	SNX9
	SOCS1
	SOCS7
	SOGA3
	SORBS1
	SOX7
	SP1
	SP100
	SP2
	SP4
	SP8
	SPAG5
	SPAG9
	SPATA13
	SPC24
	SPCS3
	SPEG
	SPOCD1
	SPRED2
	SPRING1
	SPRY4
	SPRYD3
	SPRYD7
	SPSB1
	SPTBN1
	SPTLC3
	SPTY2D1
	SQOR
	SRC
	SREBF1
	SREBF2
	SRGAP2
	SRGAP2B
	SRGAP2C
	SRPRA
	SRPX2
	SSBP3
	SSR2
	ST3GAL1
	ST3GAL3
	ST3GAL6
	ST8SIA1
	ST8SIA4
	STAM2
	STARD8
	STAT5B
	STC1
	STC2
	STING1
	STK10
	STK24
	STN1
	STOM
	STON1
	STRIP2
	STRN
	STX16
	STX1A
	STX1B
	STX5
	STXBP1
	STXBP2
	STXBP5
	SUCLA2
	SUGP2
	SULT1C2
	SUN1
	SUN2
	SURF4
	SUSD6
	SVIL
	SWI5
	SYNE2
	SYNRG
	SYTL1
	SYTL4
	SZRD1
	TACC1
	TACC2
	TACC3
	TAF8
	TAGLN2
	TANGO6
	TAOK3
	TAPBP
	TARBP1
	TASOR2
	TBC1D1
	TBC1D2
	TBC1D31
	TBC1D8
	TBCB
	TCF7
	TCHP
	TDP1
	TEAD3
	TECPR1
	TENM1
	TENM2
	TEP1
	TES
	TFAP2A
	TFAP2C
	TG
	TGFBR2
	TGFBR3
	THBD
	THEMIS2
	THOC5
	THPO
	THSD4
	TIE1
	TIMM44
	TJP2
	TK1
	TKT
	TKTL1
	TLE3
	TLN2
	TLR1
	TLR6
	TM4SF1
	TMBIM6
	TMC7
	TMCO3
	TMEM104
	TMEM154
	TMEM163
	TMEM167B
	TMEM170A
	TMEM171
	TMEM214
	TMEM229B
	TMEM268
	TMEM39A
	TMEM39B
	TMEM64
	TMEM65
	TMEM74B
	TMEM87B
	TMEM92
	TMEM98
	TMLHE
	TMSB10
	TMTC2
	TMTC4
	TNC
	TNFAIP3
	TNFAIP6
	TNFAIP8L1
	TNIP3
	TNK2
	TNKS
	TNKS1BP1
	TNPO3
	TNRC6B
	TNRC6C
	TNS2
	TOMM34
	TOP2A
	TOX2
	TP53I11
	TPX2
	TRAF3
	TRAF3IP2
	TRAK1
	TRANK1
	TRAPPC9
	TRERF1
	TRIB2
	TRIB3
	TRIM2
	TRIM25
	TRIM62
	TRIOBP
	TRMT112
	TRMT2B
	TRNP1
	TROAP
	TRPM4
	TRPS1
	TRPV4
	TSC22D3
	TSNARE1
	TSPAN13
	TSPAN15
	TSPAN18
	TSPAN33
	TSPAN9
	TSPYL2
	TTBK2
	TTC28
	TTC3
	TTC30B
	TTC39B
	TTC39C
	TTC7B
	TTL
	TTLL13
	TUBE1
	TUBGCP3
	TUBGCP5
	TWF2
	TWIST2
	TXNDC12
	TXNDC5
	UAP1
	UBALD2
	UBASH3B
	UBE2C
	UBE2D1
	UBE2R2
	UBE2S
	UBE2T
	UBOX5
	UBXN1
	UBXN6
	UBXN7
	UHRF1BP1
	ULBP2
	ULBP3
	UNC5B
	UNKL
	UPP1
	USF1
	USF3
	USP13
	USP3
	USP32
	USP4
	USP43
	USP48
	USP9X
	VAMP1
	VCAM1
	VEGFA
	VEPH1
	VIM
	VPS35L
	VPS51
	VRK1
	VRK3
	VSIG10
	VWA5A
	WASF2
	WBP1
	WBP2
	WDFY2
	WDHD1
	WDR11
	WDR44
	WDR45
	WEE1
	WIPI1
	WIPI2
	WLS
	WNK1
	WNT5A
	WSB2
	WWP1
	XPO1
	XPR1
	XYLT2
	YARS1
	YBX3
	YPEL1
	ZADH2
	ZBTB7C
	ZCCHC24
	ZCCHC8
	ZEB1
	ZEB2
	ZFC3H1
	ZFP36
	ZFP36L2
	ZHX3
	ZKSCAN1
	ZMYM3
	ZMYND8
	ZNF18
	ZNF236
	ZNF280C
	ZNF318
	ZNF385A
	ZNF487
	ZNF507
	ZNF516
	ZNF532
	ZNF558
	ZNF621
	ZNF652
	ZNF697
	ZNF706
	ZNF791
	ZNF805
	ZNF827
	ZNF83
	ZPR1
	ZSCAN29
	ZSWIM6
	ACO1
	ACSS2
	AHCYL1
	AMBP
	ANAPC11
	APLP2
	ARHGAP29
	ASAP3
	ASIC1
	ATP9A
	ATXN1
	B4GALT5
	BBS2
	BCAM
	BCKDHA
	BCL3
	BIRC3
	BLACAT1
	C1QTNF1
	C1RL
	C3
	CA12
	CABLES1
	CACNA2D3
	CCDC136
	CCL2
	CCNI
	CD59
	CDK18
	CEBPD
	CELSR1
	CHD2
	CHST6
	CLDN1
	CLMN
	COL18A1
	COL4A1
	COL6A1
	CPD
	CSDE1
	CSF1
	CXCL2
	DDIT4
	DENND2A
	DENND2B
	DEPP1
	DHCR24
	DHRS3
	DNMT3B
	DOCK6
	DUSP16
	ECI2
	ECPAS
	EFNA1
	EIF3L
	ELF3
	ENC1
	EPHB2
	ERAP1
	ERRFI1
	ETV6
	F2RL2
	FAM102A
	FAM171A1
	FAM174B
	FAM20C
	FAM219B
	FARP1
	FHL1
	GALNT1
	GBP2
	GCNT1
	GNG7
	GPR15
	GPT2
	GPX4
	HAS3
	HAVCR1
	HDAC1
	HDAC5
	HIBADH
	HIP1
	HKDC1
	HMG20A
	HNRNPA1
	HOMER2
	IGF1R
	IL13RA1
	IL1R1
	IL31RA
	IMPA2
	IQGAP1
	ITGB1
	JCAD
	JDP2
	KANK2
	KDM5B
	LAT2
	LCN2
	LGR4
	LIMD2
	LITAF
	LOXL1
	LTBP4
	LZTS1
	MAN2C1
	MAP3K5
	MAP3K8
	MAPK3
	MAPT
	MCC
	MELTF
	MET
	MFGE8
	MGAT3
	MKNK2
	MMD
	MTHFR
	MXI1
	MYO10
	MYO9A
	NAMPT
	NCOA3
	NDRG2
	NEDD4L
	NFKBIA
	NFKBIZ
	NIBAN1
	NNMT
	NOP53
	NPTXR
	NTN1
	NUDT21
	NUPR1
	OGT
	OSMR
	P2RX4
	P2RY6
	PADI3
	PALLD
	PAX5
	PCK2
	PDCD4
	PDPN
	PDZK1IP1
	PHGDH
	PHLDB2
	PIANP
	PIK3AP1
	PIK3IP1
	PIM1
	PLEKHG3
	PLIN2
	PML
	PNRC1
	PRC1
	PRMT6
	PSAT1
	PTGFRN
	PTGIS
	PXDN
	QSOX1
	RAB31
	RAB3B
	RAI14
	RASSF2
	RELN
	RNF128
	RPS16
	RPS3
	SAA1
	SAA2
	SEL1L3
	SESN2
	SGPP2
	SIN3A
	SIPA1L2
	SLC1A3
	SLC35F5
	SLC4A7
	SLC8B1
	SLPI
	SMAD3
	SNX5
	SOCS3
	SOD2
	SORCS2
	SPDEF
	SPTBN2
	STAT1
	SUMO1
	SYNM
	SYNPO
	TIAM1
	TINAGL1
	TLCD2
	TMEM204
	TNF
	TNFRSF11B
	TNFRSF1A
	TNFRSF1B
	TXNRD1
	UACA
	UBE2H
	UBE2Q2
	UBR5
	USP34
	WNT7B
	WSB1
	XDH
	ZBTB20
	ZC3H12A
	ZNF217
	ZNRF1
